# Supplementary material for: Whole-Genome Sequencing and Functional Characterization of a Novel Kuravirus Bacteriophage with Antibiofilm Activity Against Multidrug-Resistant Avian Pathogenic Escherichia coli
Source: Int J Mol Sci. 2025 Dec 10;26(24):11911. doi: 10.3390/ijms262411911 (PMC12733307; doi:10.3390/ijms262411911)
Supplement: Supplementary file 1 [file ijms-26-11911-s001.zip › Supplementary tables.xlsx]

## Sheet: Supplementary Table S1.
Supplementary Table S1. Raw data statistics of whole-genome sequencing of phage vAPECPW12.
Library name	Total read bases	Total reads	GC (%)	Q20 (%)	Q30 (%)
Phage vAPECPW12	4037244720	26736720	42.27	96.36	90.61

## Sheet: Supplementary Table S2.
Supplementary Table S2. Filtered data statistics of whole-genome sequencing of phage vAPECPW12.
Library name	Total read bases	Total reads	GC (%)	Q20 (%)	Q30 (%)
Phage vAPECPW12_trimmed	2508243883	16649132	42.19	99.15	96.12
Phage vAPECPW12_reduced	14963019	99338	42.18	99.15	96.12

## Sheet: Supplementary Table S3.
Supplementary Table S3. Contigs statistics of phage vAPECPW12 genome.
		Average length	Sum of the length in the contigs statistics	Number of contigs
N10	77812	77812	77812	1
N20	77812	77812	77812	1
N30	77812	77812	77812	1
N40	77812	77812	77812	1
N50	77812	77812	77812	1
N60	77812	77812	77812	1
N70	77812	77812	77812	1
N80	77812	77812	77812	1
N90	77812	77812	77812	1
N100	77812	77812	77812	1

## Sheet: Supplementary Table S4.
Supplementary Table S4. Annotation of the specific function of ORFs in phage vAPECPW12 was conducted using PHASTEST.
CDS Position	BLAST Hit	E-Value	Strand	Amino acid sequences
2..2098	PHAGE_Phage_vB_EcoP_SU10_NC_027395: putative tail protein; PP_00001; phage; -	0	-	QAGAIDLTGKYLQKTDAAATYQTKVEGASKDFVLDSIQPIMSGALFREDPWVVNDTPFRSTGANGVESVDMMKVTPDNSIKIGSYASSVQGVEIHSAGRLQVVDQNDSGVETKYPVYSKRYRPEIEDLPFAAIGSYVKDSKGRTVGVTRTGINSDIKQLTQKVTFTQPVTVPDAVGDYDAVTLRQLRNSGGGSGGPTMSGISNFGIGDFHLRDSRAFIPAFEVFSDGQLLNRADYPDLWAYAQLLTPISDSLWLEDPYQRGRYSTGDGSTTFRVPDRNGIQPNSLPALYGRGDGGASAANGQVFDSAAPDIIGSVAAYSAGTYAQLFGAATNAFESSNALFPQGTGDTIPPGSGPVDGRYNTVEFKASRYNGVYGRSNTEIMGRNFVGVWTIRAHGGFV…
2191..2409	PHAGE_Entero_Phieco32_NC_010324: putative holin; PP_00002; phage; -	2.03e-45	-	MKMMKQAAYGLICLGAGVVVSTAVPVGAVHPLVTVPAPVEKLSSQCKQRTIQNNLVVICPDAESNALRKILP\
2439..2930	PHAGE_Phage_vB_EcoP_SU10_NC_027395: lysis protein; PP_00003; phage; -	3.16e-119	-	MDNVALPPVQLNLSPAGMEFIMKHEGMRTKAYKDSAGIWTICVGATRDMNGYPVRQGLTYSIEDCLALLDRDTQDSVRATQKNIKVPLLVHEFDALTSFNFNVGSGALSASKLRKVINGDVKGDVYSEFLRWDKITVRGEKQRSQGLHNRRVAEADLYTEGKY\
2943..3746	PHAGE_Escher_172_1_NC_028903: baseplate protein; PP_00004; phage; -	0	-	LAIETNAVVVTDLNPLYPRDRDYIYEGAAQIRLIKQTLQNTFPNVTEPVDIDSDTFKIMSEKLKFTGDAMDVGGLMIKNVTPGTGDKDVVTKGQMEAFMKNWMENKLYRKGSYYITEEDINPGDSISLGFGSWAKVTGVIMGTGVVNPDGSVPNAQRVEFQAGGTGGRVFNTIRTENVPLMTVNGSSFSLSSNTHSHNMVFGRGDASGHNSSPNWYSPGGGYSQRTDNDTHTHTISGSVSLGRDDISRQPINTLPPFRAAHIWRRIS\
3756..6773	PHAGE_Escher_KBNP1711_NC_023593: putative tail fiber protein; PP_00005; phage; -	0	-	MALYPIKSLGAVGVIADQAPTDLAPNAFTNAINARFVEQRVFKTGGNAPLSYVDEDKDLTPLSFVSMPFDYYSAGNSFLVVGTDKKLYKLTDESLTDISRKVATVTKKASASIKIYPVVSQIVPKESTISMNFNQTKNLEVSLLPADANNTDLVWEVSNSTYGSITVDPSDSKLATLTSFEREGNLVVTISTADDSVVAQIAINIIDGDSGIFLSQDTVTIRKGGTTTLTAVTGKTPVTWSSSNASIVSVTPNANSLTAVITTNGEGNVTITADNGTKTASCEVVSIPQIDSITLSQSDVIVSRGSQYILTATLSPANAPNQNITWTSSNPNIATVSGTSTQGTVNALLAGFTEITATTEEGNRVAVCTVRVDLAGRAMRTSAMAFAAPASEPIESQEE…
6757..7785	PHAGE_Escher_172_1_NC_028903: tail fiber protein; PP_00006; phage; -	0	-	LADGDNNKGLRAPFIVLEELMGAGGFRKNTGRNNTTLPYNVGFLNNVQDTETYNVAVYDELQKVSTATNQMFQAIDEIHDEIDVRIKALHAMNLQFDELENRITTEIETAIADIITQMGNLSTEDIWDNSVQPPVKLESTVSGFKTSIEGNTTKIQTVEGIVNDQGQEIALVQTEIQNINGSLSQYMKLSEYEATWGVNSTVNGRYAGVKLTNNGTNSQFQVTANKFIVGDGSSGNTPFVFEGGRARMEFADIKNVNITTAQIANARIQWAQIDNVSISNAQIQNLSADKITAGSMWGSNWRLTVGGDFVMGGTGGAQLWMNGNRIDFYDGSGALRIRIGSW\
7787..8818	PHAGE_Phage_vB_EcoP_SU10_NC_027395: hypothetical protein; PP_00007; phage; -	0	-	MAYGIWTQPVGPGPATPAPLFIDSGSTFPQFKNSIRGSFNFNGAGRSFPISGWDGSGQIVIVPTGSLCWQWEVPPNLVPDVYCVNNIYVENTSSFRVTLNQNPGGNPLFDCGFNVYQIWPRADRNYGITFSNTADYFSISDAGVVGQCIWAWQGVINNALQIPNIGGFNMTNAVVFANWSDGGLGLSYTSDDRVIRVYQNRPYVNGNTNEGGSVFARIAVFCNGAGVPEHNGGLNIYSPGTTQCVFSTNRTPFTVDTFIGSGGGNTGMAYPMIPLTSGIGAIKGQGSGWRYQQMRSHTMSGSSIGTGYGRYLFQWNQNYDLGADTVVNLSVPVINAAKVFAGL\
8831..9613	PHAGE_Entero_Phieco32_NC_010324: internal virion protein; PP_00008; phage; -	0	-	MAIKMGIEELDPMVQQASKKYGIPAALIHAVIQRESSGRPTVASGTGPVGLMQISKGLAKDYGYKLEDRLDPAKNIDMGARYIRDNLKAFNGDVKKAMVGYSEGIGGAKQMFAGKKGFTPQALDSMNNKHFLPFYGDAASQIANPVGALQAVQPANQFSPDTLDREKAAQAPTQAEIASSKTGALGGNPVEFYSDEVQEGEDQKPQQNFGNAVLGVAAMLAGKPPTSQTVQRVSTPHAAGSQYSPQTQAVLRRLASIGVK\
9633..10685	PHAGE_Entero_Phieco32_NC_010324: hypothetical protein; PP_00009; phage; -	0	-	MSLFGKSASSKTTVAPSSQVDALLKQIVANAQNMQNNDPGFISQQLAGFNGNQQGALNNLAASTTQKQLADMYTPRTQQGLDQLNSLAQQYQNIVNGGGVTAEGVNNFSKGLNNSALAQATSKAASNVSLGNGYDSGSLRRAAAQGAALNGANTNLSRTISGKNMGVSALQQDQNFQRGLLGAQSGLAGQNLNLGAQGVQATQQAIQNQLMAGNLQQQQAQAQADINWQNAIGSQQYGWNQLNNQLNVLNSVSPMAGYTIKNAAPGVNTGQQLLGAGITGLGIAGRMGAFSPNQQTQNAWSSYNNSGGQSGMAGPMIGGSNLSQQKGQSNWLSTTGNNILGGVLGAFGAN\
10698..11666	PHAGE_Entero_NJ01_NC_018835: putative DNA injection protein; PP_00010; phage; -	0	-	MALFGGGNSKTTSQMIRPEYIQQYIDQLNQQIGNTSSGDYVYRDNVGFNNNQTEALNNLAQSGALGTLSQQYMDASGQGLGYLDNAYKGYQSLSGQGGITGEQIGALAGQLYDDDAVQAAITANNEQVQQNLARNALPQLAQQYSGQQGSGARMAKSFAQGDALNQMQSQATDITNSAYNSAINQAESILSGNRQNQAAALSGLSTIGSNLSNLGQQGADLSQQQILNQWKAGLQQQQQQQNEYDNAYQNAQNAANWGWQDINNQLGAAGVLNGALGQTTTTKTSGGKGGFLGGAMSGAAAGSSFGPWGALAGGVIGGLASS\
11680..13329	PHAGE_Escher_172_1_NC_028903: hypothetical protein; PP_00011; phage; -	0	-	MQQTTYAQVRSRDPRNTFYGVNPGAASASPYMARPAQTADISMYQRPAVPAGLSALVGQASVDHQNMLNPVQSNGLPSDIPNDVQPQAQQAVTLPEFENQETMQAAGLSPSSIPPESTPLPVTPPTKPLEAGPMEFTPSQVEQAQGVVNTLAQGQDTGEGMAAATRAKDQERVNNDIMQVAKAKDPSEAWKKLQKEPFYQNSSFYTGLMGVGLSIMSGKSPIEAFQIGQGMANQDETKKQLEANRDALVEQGFSQDSIAAAIASGDPSLLKMKAKDPLQQEALYAAREERQNAEWDRRQQIQEQTMRERADETRRAAEERANMNFERQKELIGYRDQVKAERAEQAAQSFNFNPKEVRLAQNTAEGTVAKQWAEKGGLFNQSNKDLDLADKAVKDKDYQ…
13397..17818	PHAGE_Escher_172_1_NC_028903: erythrocyte binding protein 1; PP_00012; phage; -	0	-	MANIKPWEEASKAPAYLNASPEQQAQMREQYKAAGGSIPEEQPVAQPQQEERGAIGEFAQGVSNALQSGGANIAASAAKGIGGLVEIGENLAGAQTSYGKRIQENSQNLLKERMDKIEDGIGKTVGQYAGVAGDIGLTVANPLAAAAIIAGRETGRAYADQTPEEGEDKSILDAALVGGANYAAQRILPGAVGTAESTLGRIGQNVATNAVAGAKGGALVGAAEAQNKHGDDTTFANVLEGAIEEGAMGAAFGGAVGGVHGLISRPDSAVFKNTPEYAKTDIAADDELIRSAKNIDELKEAYSKAETANAASALNLLDENGFRITDAVAVDSPAAQRILNTDQARAEKAASVQKEHSNIPGLNPLASPAKVRGKAFADNEHNQKQAVAMKDAMADYTKD…
complement(17863..18120)	PHAGE_Escher_172_1_NC_028903: hypothetical protein; PP_00013; phage; -	2.02e-57	-	MMQENNSKKEMSDDQKSTQQVLRFRYRNWRGEVADRSVIPLRTSVASSRFHNGGKPCWIMTAIDVEKDEIREFKLSDIIQYYDLI\
complement(18117..18629)	PHAGE_Escher_ECBP2_NC_018859: hypothetical protein; PP_00014; phage; -	6.93e-28	-	MKIENSLKRLANLHEVLDYNADTGHFFWKVRRGGKASKGSLAGTLGNDGYVRIQFDGKPWLAHRLAWFLIYGTYPDSLDHIDENKTNNTIQNLRIAEGSLQNLNKSNPRVDNLSTGLKGVTINKTSKSNPYVAAITFRGKRKHIGSFNTPIEAHNAYLKAKEDLMAREYQ\
complement(18586..18993)	PHAGE_Entero_NJ01_NC_018835: hypothetical protein; PP_00015; phage; -	1.3e-91	-	MAKAEKTRCSGMWTEARYNSFIKSGIRSLTRKWKPMFDALADAKTEQKINPKTGRLAMHFKCAMCGSDHPVKDMAIDHIEPIVPLDHEATWDEIISRALCEKEGFQVLCKDPCHKIKTKKENEDRKQFKKTSQSP\
complement(18980..19171)	PHAGE_Entero_NJ01_NC_018835: hypothetical protein; PP_00016; phage; -	3.22e-38	-	MGKFDYRSYDENSSNRESRKEQRIKYSHELGNRYIKEKREKVSHRVDKRVWEEDDMSVGYGEG\
complement(19195..19680)	PHAGE_Escher_wV8_NC_012749: putative HNH endonuclease; PP_00017; phage; -	1.32e-37	-	LDREELKRLLKYDPNTGQFTWTVKKGRKNVGDVAGCFYGKHKYHCIKVNRILYQSHRLAFLYMEGYIPDCVDHIDGDPSNNKWCNLREATLSQNQWNRKISINCTSGIKGVSFHKRANKWRAIIGVSGKSIHLGYYATKEEAEEALRIKREDLHLGFHRHK\
complement(19683..20501)	PHAGE_Entero_Phieco32_NC_010324: 5'-3' exonuclease; PP_00018; phage; -	0	-	MEEVKLPEVAIVDADVLRYEVGALTQEHPFLDTGRVPVDYNFMIERLQYKIDTIIARSGCSKVVFYFSEGGNFRFDVAKQQDYKANRPPGERPFHWQNVGDYIKSKYEYIDVFGREADDALAERQRRDKNTIICTRDKDLLITPGWHYRWACGERQKEVPPHYVSDLVSWQNFFYQMLIGDGTDNIPGCGERKEVMWGGKLQLRRQGVGKKAAAKLLAGVTDKWTMYHIVRMEYYKKFDTEDEEKMLENARLLFVGQTPEDLFDWTWLNKEW\
complement(20488..21123)	PHAGE_Entero_Phieco32_NC_010324: ATP-binding protein; PP_00019; phage; -	4.66e-145	-	MSNLALTNTVECSHYKPLVVILNGPPGCGKDTIASAWVDAHSYHHNHLTKSFKEPMYRVAAAALGMPLENFLARYEDREWKEKSRPEWGGKSVRDLMISTSEDFLKPMFGNNHMGNLAVKSIKQEELGQDDIIVFTDGGFDAEVRELEKNFHVQVVQVLRDGCSFDGDSRSYIEGEQRKTYLLFNDSTIESAVSDLDWIIAQAQDDIYGR\
complement(21120..21764)	PHAGE_Escher_172_1_NC_028903: hypothetical protein; PP_00020; phage; -	8.24e-157	-	MAKKTTPTRYRIHGIPIKYIANYEEFYKENWKVVHKFFMYDIRDYHEAEDVAQEVLLNAWRFVFAKQDERVLEDEKDQEHMTYRVKNIIWSIRSNRQTVGDRRIYSIPEADMFRTPDMVDSPLELAMDKQDSVGDPFMESRIFYFFQDLSDTMDTQKLANMFSMIFLGIPHDHIQKTIGMSHGTFYRRYAELKDLYEYVVEKHFDKEELQGLIT\
complement(21764..21937)	PHAGE_Entero_NJ01_NC_018835: hypothetical protein; PP_00021; phage; -	2.07e-35	-	MPLPTNLKAECRVDLPLLESAQGKALATTLEWYQDQYTECAANHNGLLEALKERGIE\
complement(21909..22259)	PHAGE_Entero_Phieco32_NC_010324: hypothetical protein; PP_00022; phage; -	4.74e-79	-	MQNTLSDNLGFIVFSALVFFGGMKFNEYRTDSNNLDKEKHQQELEIERNRAADEVAQRVLTSLSNWKKNTETVYKEMHYETTKPVFYNVCASDEFVSLFNERQQQAINALTNKPKS\
complement(22319..23065)	PHAGE_Escher_172_1_NC_028903: hypothetical protein; PP_00023; phage; -	0	-	MSMIPTIATSSRKSNYDIIPDGEYEARIVRVVGLGVHNRDPWIDPKTKAVTPKNPAFRMDLAFELIGVDATGKDSDGKALEPRPACQFKSYDVNPRAKNSGILDLCKMIDPSIQALKGDLSWFKDVLLGQPVNILVNSYTNKAGEVKNSIKTISPIPTKYRAAVGEARSPLVFFEPYAETDENVASYQLMFPFQRNLLTQANDAKNMPLAGREITRASETEQKEATPSIPTIDKEPASTYEDDNDSPF\
complement(23399..23506)	PHAGE_Entero_Phieco32_NC_010324: hypothetical protein; PP_00024; phage; -	8.62e-14	-	MVTYILYFLAFLGIIFLSIILEFGLSKLVNYLGSK\
complement(23500..23664)	PHAGE_Entero_NJ01_NC_018835: hypothetical protein; PP_00025; phage; -	2.79e-30	-	MKEEKNKISLFKEPVVYKDSIRDRYNEMLKKQADSNLHYQRIVEKSNFKGLLEW\
complement(23630..24133)	PHAGE_Phage_vB_EcoP_SU10_NC_027395: putative serine/threonine protein phosphatase;PP_00026; phage; -	2.91e-119		MAEVYFAGDGHLGHRNICSFRKQFKNIEEHDKAILAAFDHVTKRDKVFFTGDWVFEKYALDIIAEVRGEKHLVLGNHDRLELLPDMMKVFRRISGDFKYKEFWVTHIPIHSDEMRGKFNIYAHTHNHVIDDWRYFCTSMEQINYKAVSLQEIRKVFDERRKEQDLII\
complement(24361..24582)	PHAGE_Escher_KBNP1711_NC_023593: hypothetical protein; PP_00027; phage; -	1.78e-32	-	MIWIHTYRIGKKGFTTVHTSEDSAKASQAVLKGKITPYVVAEEKKSPPVLEYLGTGKAYTALDVINNKQGDVA\
complement(24595..24987)	PHAGE_Escher_172_1_NC_028903: hypothetical protein; PP_00028; phage; -	6.49e-92	-	MNIGLDYDDTYTSDKELWRSVVTLMQAKGYDVRFVTYRFAEPNGYDNHDIKIDAECLQIPIIFCNGVQKDEVCRQLGFFVDIWIDDFPVGIPKKDHLDGMLKGVRLNDLRAAPPVEIAAPVYSEEPLVIR\
complement(25034..25210)	PHAGE_Escher_172_1_NC_028903: hypothetical protein; PP_00029; phage; -	2.92e-33	-	MTASELKETLSTEEGKAFFLSQVHSMGKDALRQAVVELTGVVIDLSIENEALEAKVNS\
complement(25220..25390)	PHAGE_Entero_NJ01_NC_018835: hypothetical protein; PP_00030; phage; -	6.47e-34	-	MMEGIYRKPPPKYNILYTDATGEFRSVLVYTDEERNQMVAAIEANSGTIMRIYNIT\
complement(25387..25515)	PHAGE_Entero_Phieco32_NC_010324: hypothetical protein; PP_00031; phage; -	8.47e-23	-	VEEMPSDWCYRQSAICNEQGRPDEAEFYLELAELWKEREEKE\
complement(25571..25762)	PHAGE_Entero_Phieco32_NC_010324: hypothetical protein; PP_00032; phage; -	1.02e-39	-	MSVRGYYESWAVFSGGSTLVALNGQLCIFETENLAITKAAELVRKFPNKTFTVKRIEVPALVE\
complement(25762..26070)	PHAGE_Entero_Phieco32_NC_010324: hypothetical protein; PP_00033; phage; -	6.68e-58	-	MEDFLLQYYHITQTEECPPWFNEDHGLCFNFRCYKRYYYFTKHLDIDDMKNMFTQDKFLDKTYPFGCDQYFRDRDNRAHHKNQKRISWVKDTLKSLYNIEVE\
complement(26136..26291)	PHAGE_Escher_172_1_NC_028903: DNA polymerase; PP_00034; phage; -	2.03e-30	-	MDEGQFSANRNDVQKLKEHTELCVKKAGEYLNMECPLASDCQIGLNWMHTH\
complement(26409..26804)	PHAGE_Escher_ECBP2_NC_018859: homing endonuclease; PP_00035; phage; -	6.92e-76	-	MAKKDLVLETTSTGCIIPISHKLNKDGYFRKVINGKWVMYHRYVMEEKFGNIPDGYEVNHKCKNRACCNTDHLEILEGSAHAIESNTGRNRERQDAAKEFWLNNECTGVALAERFGVSFGIACRWIRKWKV\
complement(26866..28587)	PHAGE_Escher_172_1_NC_028903: DNA polymerase; PP_00036; phage; -	0	-	VSNPDALPFLTEMTVADIISKQAKHGVSFNRRNARWYVHLLKEIIVNIDKELIPLLPKMRLDGSTYMKPFKKSGALQKWPQAYCDRVGLKREDIGGAFTCVEYVAFDPSKDARVKEALMDEGFLPPEFNVSKKPWNTFEIKKDMRKYGTYQAWYSAWMRGNAKQKQTAEMVDADIRKFLEKHFRFKTKNYMKAYVFGLGLNPNRRRPITFDEIKIALATSNKWPTAPTNLEETLEEGLGGELGSVGSLLKRRVVAAHRLGLISGLIAKEREDGKLSAEANSCATPTFRFKHRIVVNIPSRGLFGHECRSLFESDYNSDDDHSRPFVITNVVPDGCYIRKGTNVIYEKGKPGKKDKPVGAYKYYIPAGKEVFLGYDGSGLELRMLAHYLIKECRDMLAEA…
complement(28604..29026)	PHAGE_Entero_NJ01_NC_018835: hypothetical protein; PP_00037; phage; -	1.47e-97	-	MPLPTRHQNRFLVLKWDDIEMNLTEHELDLFHELLSEIRSGIPERQYVVISDKHPQEFEEAWGMKLAYIQRAIREREEVANQRVVAHLVREQPREARTNHAPPPPTPRIVVNGAVRAYSYEATVLDVIEDNQAFTDLLYQ\
complement(29028..29180)	PHAGE_Entero_NJ01_NC_018835: hypothetical protein; PP_00038; phage; -	6.17e-23	-	MKEYVYVGQSGDEWEGGYIVVKVFKSEEDAKAWVWKDDVGERTYVRVEVE\
complement(29184..29468)	PHAGE_Phage_vB_EcoP_SU10_NC_027395: hypothetical protein; PP_00039; phage; -	2.75e-50	-	MNKLAMVQIRDTYPNRPDQKPRTWSYLLAKSKTIDKFYVEIDVIPTSVRLLPYETARTHVTFRDSKGKFISYRDARINSDIKNAMESLMPFPKG\
complement(29470..29721)	PHAGE_Entero_NJ01_NC_018835: hypothetical protein; PP_00040; phage; -	6.41e-52	-	MSIVKSVNIIDVMSNNRMVKWKFTNNHGIANIIANQISHNPKTARTNVILRGADGKFISYKNKDVEKDFRVAVENLIPFPKGV\
complement(29790..30113)	PHAGE_Escher_172_1_NC_028903: hypothetical protein; PP_00041; phage; -	6.33e-66	-	MADHVGKRDYAQERRTAIARGETGVGSKSGDAQRHRARRIVEKRDGKAAVRGKDVGHKRAVKSGGSNASSNLRIESVSSNRSNGGKSGNRAGKAAGAAKRKGALSSS\
complement(30168..30533)	PHAGE_Escher_KBNP1711_NC_023593: hypothetical protein; PP_00042; phage; -	9.36e-34	-	MQVALVIRDCGDGSATIDFYKNIERACFECEEFNEDTCMNDGEPTIIDVPDDFVPPGGWSEYTQEPEIEEIKAQIVDKLSIRVDSKDTKCSGILKIELLYNGEVISFDEVYASDIKYLAEF\
complement(30518..31273)	PHAGE_Entero_Phieco32_NC_010324: phosphate starvation-inducible phoH-like protein;PP_00043; phage; -	0		MSRRQSRKESRKDLRREALVTRKGKREFEEVVLAKPVVPQNQFQSELLNAIKTKQVVFTDAPAGCGKTFVITSTVIDALKSGKIQKIILSRPSVGMGNSLGLLPGGMREKFEPYLMPIIDVITQRYGKGFYECQLGNSNIEFVPLEYLRGRSFNDAIVIVDEFQNTTKDEAFSIMTRLGETSQLFCMGDTNQHDMRGRESGLTWATNFIDEHDLYEFAEIVDGESDDIVRSGFCKAIVKAMEKEQDKCKSL\
complement(31270..31455)	PHAGE_Escher_172_1_NC_028903: hypothetical protein; PP_00044; phage; -	3.84e-38	-	VKCSRCEGTNLHLSNKVIRELAKGSPTKGKNKRFTNVRVYTAICKDCLTTECHYEEIGERK\
complement(31452..31652)	PHAGE_Entero_NJ01_NC_018835: isoleucyl-tRNA synthetase; PP_00045; phage; -	2.16e-38	-	MSVVYVLERYAEDHKSIVAIFKYAPEVKDILNVTHLTDVDKIKDLIRNDNARIGDSLWSLTEWTLW\
complement(31649..31891)	PHAGE_Phage_vB_EcoP_SU10_NC_027395: NAD-dependent DNA ligase; PP_00046; phage; -	2.5e-52	-	LIIHSYLYYWLDDPIWSDDKWQQVANDLVELQALYPEPTGVFDNEFKDWDGSTGMHLPHNEAVACMATAVYRLHKEANVA\
complement(31975..32631)	PHAGE_Escher_KBNP1711_NC_023593: putative thymidylate synthase protein; PP_00047;	phage; - 2.21e-129	-	MSDQLKVTLVEAMGSDKTVVNAARVSFGVTREGDLNERDERLINFLAREKHVTPFRHPQVTFRCVAPIAIARQLGKHQSGFSWNEKSRRYKDDGVEVFIPQEIFSRPDDLHKGSGIILQDEARVEALTLINEAYEVAVSNYEKLIDLIAPEQARFVLPQGMTTEWIWTGSLYGWSEVCRQRLSEHAQYEVRLFAQTIDEEMKKLYPISWKALSTTWNK\
complement(32644..32919)	PHAGE_Entero_Phieco32_NC_010324: thiol-disulphide isomerase and thioredoxin; PP_00048; phage; -	3.82e-62	-	MSKVIKFYSDQCAPCKAMAPTFEKVVKEFDVEVEEINILEGDGREQAVKYGVRSIPAFVVPDRNSGAHYSLSGMQTEANLKAFLDTALNNK\
complement(32928..33107)	PHAGE_Entero_NJ01_NC_018835: unknown function protein; PP_00049; phage; -	8.93e-34	-	MLSAIVWGIWAIFIGGGIYWASGKLIEETPDKKGEIQTASTIMVVVAVVIPFILHLLTA\
complement(33165..33728)	PHAGE_Escher_172_1_NC_028903: integrase; PP_00050; phage; -	2.05e-137	-	MHKNVFDLPEIGRAEYNMLDRSELSISRLETMQGMISGNSLEHILSCLQANMELLHIKAKNYHWNVSGAGFQGVHGMFDELEDYARQVGDRIAERMRYHCVKVDATAANYLSHAWFSEGNADLDMDGMLSDMCMTLMCIIEKMDEFDGDLATYPVDQSMLQEINEGLGKYCYFVKSNMSHSSGDVSY\
complement(33721..34215)	PHAGE_Salmon_OSY_STA_NC_048808: HNH homing endonuclease; PP_00051; phage; -	3.65e-35	-	VIPKELEGKIDVTEDGRVFTIKSGRFLTLHTNGAYYRVTIYFPEGLKNFYVHRLVASKYIPNPDNLPCVNHKDGNKLNNHKDNLEWCTHRENSQHASSLGLMVQRFGEDNPQSKLTLEDVEYCRRVYIPRDKEFGGSALARRFGVSQQVMSKALLNQTWREYNA\
complement(34212..34538)	PHAGE_Escher_KBNP1711_NC_023593: hypothetical protein; PP_00052; phage; -	4.53e-72	-	MLDLSKVAPPTEEITKSKVMQQFYHRDMLGRFIKNRDVVAWSIGNQGYLLKVLQVTGSTAKRVKVYDPEMGRSKSVDPQNCIVITQQILSNLERNVANSTELEGEDPK\
complement(34611..34805)	PHAGE_Entero_NJ01_NC_018835: hypothetical protein; PP_00053; phage; -	6.7e-41	-	MRQFWLAKIKWASGGMTMTALPTRQQARDFKKTMLTGDVVNSISIHKAREYSSGRVYISGKIHY\
complement(34820..35014)	PHAGE_Entero_NJ01_NC_018835: hypothetical protein; PP_00054; phage; -	8.39e-35	-	MKKWIVRVHDNTTGELVAVDFVNTRDHARRVKNQYKSKRLNKVTIGKAIVNSEGAFLANSKVYY\
complement(35011..35217)	PHAGE_Entero_NJ01_NC_018835: hypothetical protein; PP_00055; phage; -	1.15e-43	-	MTEEEFQELKGLTTEVQLKAITFGRACHQFDICVESSKEACKSYMDKKHLEWGKASNDLYNYMKGLVK\
complement(35218..35751)	PHAGE_Phage_vB_EcoP_SU10_NC_027395: deoxycytidine triphosphate deaminase; PP_00056; phage; -	8.09e-12		MSLLGSIELHDVIDNGYLDAEHKYVNAASVDIRIGDTILVEEQADGIVDIDAKENLQWKEVKIPEEGLVITPGQFFLAHSMEEFNLPDNISSLFVLRSSMARCGLNHLHAGWADAGFNSSKLTFEFHNVTKHHSLRVRAGMRVGQMVMFEHSHAGEHSYAVKGRYNNSEGVVASKGV\
complement(35764..37107)	PHAGE_Phage_vB_EcoP_SU10_NC_027395: nucleotidyltransferase domain-containing protein; PP_00057; phage; -	0		MIVIPINQIEDKVAQQPDITVGRHFIEQLINNNLVPDGICPIITGGAVRDAVLNNIAPHDIDIFIVRGQTPRTQNTFIRHEQWQDLGREIESNVKEWLESQGIEHASLLAEATDEPYAGNSRLTFTDIIEFQWNGTRIQFMFNYPTSIEEVMDNFPMMCRGAMTLDNLFMTSHGYLAMTAPCPVVVSSREIRYVHKKWPNSQVLRFSSPAVAHQYMAQTRYLPTPQPISHLVNERGQVALIEDTTSAQYCVDRDMSRFFGIPYEEIQLMSSLNGSDRVHAYWSEGLTDLTTNTGGDLLGREEEPNRHNAIEGLFAVPARRRAQEARRESPTRRTSFEEALGVTSDSFDRWLSRRSSGLSNGLTASRHQFSGQGFAVGGIDQAARVIWTDEASAQSPTVG…
complement(37109..37663)	PHAGE_Escher_172_1_NC_028903: DNA polymerase; PP_00058; phage; -	1.22e-134	-	VVKKKKVFAFDIESNALYDDITKVWCIYIFDVETGERWGYRPHQIEDGIRKLTEADVLVGHNIIDFDLCALKKMYPNLIDYRFNVFDTLCLSRYLKPDRIGDSPEYPKGDPRHGPRGHGLKQWGEFLEELKGDYGEQEEAWDAFTEDMFTYCEQDVNLTVKVYKYLCELTGFDPYDPPSLYWKM\
complement(37657..39447)	PHAGE_Escher_172_1_NC_028903: DNA primase/helicase; PP_00059; phage; -	0	-	MSKIILGDTGCKECISHGRDKTHNHMILFRNEETGEEWGSCNRCGNYEVFEKGTTPTPNEKKELSPEELREVLDDCLELPQGELTRRLIPKAVSERFECRIGLSQTDGQTPDSYFFPRERDGNIVGYEVKLLDSKKFYYVGSVKEADLFGMAQAQRGDVYNKKLFIFEDPLSCMSGFHVLTAFTNATNIKPACVSLPFGAGSISSVLSRNRDFVNGFEEVVLCMDNDDAGEIALTKGRSLFPHVKFARIPKGTFPYNGVEKEIKDANDMLLSGRGQELFNILKYSAKRESPAGAVTIFDCLDDALKKAEWGIPYPWKTLNEMTFGIRWGEVVAIGGGVGSGKTLIAHELVAHLCLEHGFNGGGFFLEEKVGMSVKNIAGKSASIPFHRPDVEYDEEDLR…
complement(39474..39677)	PHAGE_Entero_NJ01_NC_018835: hypothetical protein; PP_00060; phage; -	3.87e-41	-	VNLEKRQALRRLEAKYLMLRCKINRHERFVEAAQSKNFESSVEMFKTQLSFYRKEQEQVWDEIRSFY\
complement(39667..40086)	PHAGE_Entero_NJ01_NC_018835: hypothetical protein; PP_00061; phage; -	1.86e-91	-	MSEVIYVATYGSLRRGQANYLVNDRAGAKSIGEGWTEDNFDLFRYGGSYFPSISLAHSNNNKPVRVEVFATDKAGLEGPYDRLEGYNKHSPEDSFYNRSLINVKMDSGEVVECYIYHIDEEQDVLVESGDWSEYLKSES\
complement(40156..40341)	PHAGE_Entero_NJ01_NC_018835: hypothetical protein; PP_00062; phage; -	8.11e-35	-	VNKYKVLFKDTNAAGEMRAMDLDADMFNFSDGKVAFFQGSEAVAVFERAAICGVIKIFITE\
complement(40338..40580)	PHAGE_Entero_NJ01_NC_018835: hypothetical protein; PP_00063; phage; -	1.67e-53	-	MFSLEDLVQNGMMEQKEPLIVGSRKELRKLCEEWGITNQRMIGNQFSAIVTFLKRGDKYSMECVERIITEAQQDKGVTYL\
complement(40593..41789)	PHAGE_Entero_NJ01_NC_018835: ATP-grasp enzyme; PP_00064; phage; -	0	-	MTTRIRVLPYGPSDSVRELTSAINTKIQELRLNANVMSLVSEGSRYRSRAGDIVVNYGNRRYDASFFGGATVLNTVEALNRAANKVAAFNALSLAEVKTVEYTTDRELALNWNRNEIVYERATLTGHSGEGITVRLTREGVADAPLYTKGIQGPRREWRVHVFEGVITYVQKKIRRNGYRELENYREDVRNHHTGWVYSNSFTEAPPDQVLIQAHKAVSALGLNFGAVDLISKGTNAWVLEVNTAPGLTGTTLETYTHNIVEFVKSFSGVDPDYRVAYELPVEEVEEEFAESADDENFALAAEPVAEESSEPVPETMQVEEQGLEITPITRRNLRRGYYIANIKHPENGSTVASNVIVFFCGRNFYRSGWNAPISDRQLGRVLQINSLTLNDGTVVNY\
complement(41792..42016)	PHAGE_Entero_NJ01_NC_018835: hypothetical protein; PP_00065; phage; -	4.17e-48	-	MSNLVPKKPKITLLQYYIGVHIELVTEQRKLYPFAFGLIDAPSDEVENDAFNDYFEIEAQIQKTRNEILKLKGI\
complement(41997..42230)	PHAGE_Entero_NJ01_NC_018835: hypothetical protein; PP_00066; phage; -	3.55e-51	-	MEIRKMMLDNVVTTRRIPMTSTGCDNLRAIQKWMQAGIGQVLETQVEVPFPTVINNVLADYVKIKGIKVEPHVKSGS\
complement(42235..43923)	PHAGE_Escher_172_1_NC_028903: hypothetical protein; PP_00067; phage; -	0	-	MDQDLLPDSKNFEVDSENICHSINTIGAAETIQKLDGAFTLIWHDASDNRLHIIRNEERPFHLARCNRDWFGASEEDMLMWILKRSKSHKNRIDEHFECKVGTEYIFDMSNNSMTLVEEVAHELPVFTVINRWGNYYSNNYSQSNYQSSSKSSTSNPYDTKPGVTAADVRRRNAVVSQNKIASDRNIDIRRDMTVEITPHEFVPYATAGAVPSRGKMIGYIYDEKSQEYIEGDVHNVDIKAYQDALKDPKIVYRGTVSCISEVNAMVRLVITAGRFVDPSLEKKEPESTTADFDDDIPFDMNDSFVNKNGVTITRKFWEAHSHGDCGGCDKHIDWKDAPKAAFAYQCYWHPECLEGLTKPKDEEEEETPIGVCEICGEVKTENEFDEELSRLRGEDICK…
complement(44345..45448)	PHAGE_Escher_172_1_NC_028903: hypothetical protein; PP_00068; phage; -	0	-	MTTVAQTFGYREGRLTEAHSSIALQCGVGIELELEGSDHIEADMWDCTEDGSLRNGCEMVCSRPYNGQELLDAINNLSEAVAESHAEGTWRCSTHVHMDMRDADSNILKKTVLAWTFYEKMLFKCSGYHRYRSNFCPAFAVVQAQVMNASDAFNYDDEEFFNRLVRSWDKYTSLNLLPLAQYGSIEFRISEPKWKRGQLLNLVNRFLMLKKLALDNAEMSNDQFIEHLNTVRFAPMLPYLPLDYNLDESDLHSGYCMARDVLYCRSHGVEQSGRIRLRRTNSNGDVLVDLRYMSDFYGFLGYVRGNANNLYQEILVMLRTTDLSTVRSAPEQRIRAIFDLLRESGHSDSNITGYIPDHLENQLEQAL\
complement(45445..46062)	PHAGE_Entero_NJ01_NC_018835: hypothetical protein; PP_00069; phage; -	3.05e-150	-	VSLVADFSHYYNGTWIAKRAGNINLPCFVIGVEQSGNFRSDDFSHEAEQALYFVVEQWYKNEQGHLRNTTISIPVFDPTLILESPDVGYLFHNGNTVSWTHINPVRQRAKGLMGNKIRNAPGVGRAISGEMVYSLFNPEFEGLVTRYIYINPTDGKVHYKGALVGQVDLEAPRDSYGQQPMRLLEHFHHISENLSNYNITLVDSL\
complement(46072..46878)	PHAGE_Entero_Phieco32_NC_010324: hypothetical protein; PP_00070; phage; -	0	-	MTKRAFLIGSDPEMFVRTSNGIITSVAGLLGCSKDDKITLAKDVRLQEDNVLAEFDIDPQSGFEAFNDNMQRGIDLTNNVLNKLDMEAAPGVSSHIFTEEEMKTFNESAFIFGCTPDFNAFTGQKNPSPTSQNKGLRTAGGHVHLGVVGALDITLQTQMMLGVLCDYFLSLPAVIMDKDTRRKELYGKASAIRYKDYGIEYRSLSNFWISDRENRKFVYDQVDKVVQQCDMSTLMALHSRLPIEKLHEIINGNNVKEADQQIKLLQVA\
complement(46871..47842)	PHAGE_Escher_172_1_NC_028903: hypothetical protein; PP_00071; phage; -	0	-	MSISTTIVPLNLQQDLGEQKFLGRGCFGIHNYMQGQCVSDINGEVITEEGRYRRFNRDINLQLEMLNYWTHSFHGHVASDIEKNLVETADIMNSMSCYRDVFTITSANSVAVNLREHPADQIFTGLMLFRSILEGQYRGMDFLAEGIEDREEWLKRKRIGIALVLAGLGRDFFGGWSQRGRANSSSESTSVAINGDMSAAAFLPLVVDSDEYTDQVWVQGMFGEGRNQNGYVRNHDLEALTAFAQAKDQDPDEYQTMSEWLQLWSNCHGHKREAIDNKLENITVQNFTARLIQRTGPSSGLTTEEVGNTISSLFSELVEYYND\
complement(47853..49049)	PHAGE_Escher_172_1_NC_028903: hypothetical protein; PP_00072; phage; -	0	-	MFPVTLEDTEGNVLTVHPPCYGFLQLRNYNGGVDEDDYEDEYFDPNMYEATHGWNMHVRVWHEEANVRSADGEEFLLSREMDMCKIKHIWNSGTHMKMLGFIRWRDEKPVSAALGWCSYEDEDTPPKNNIDRWNSKNPEHRTTPRAVLEAMEAFVDKDRPSCLRWHEKGFMGVATENVPADRCLFYLMLDRTFYCEDEESQVETFLHKWLVEGWTILQAYVYSRMVSTYTNLLGETKATLVGNDWDACIFPASLFTVGMADKYAEAFQVPWRQQSYREGCGHFRDEDFKWIHYENDETAELRVNNSMFLPVMHPDLVESESEILKCDNLLINFARRVSKDERTANSLIYGIRAETKDLFNIYNIVQRFSSGTLDQSSVYSVIPSSEWDGVMSGLFLGK\
complement(49061..49423)	PHAGE_Escher_172_1_NC_028903: hypothetical protein; PP_00073; phage; -	1.8e-80	-	MNTRPIKGNVNIETLNKVASNLGGMSNGELEQELAWIANGIKVAKGKISREQSNMKAHKYLIRRANTLPERVVHLARKNYAEAKKALEEATFQKHQFMNNYRNFRDILYIRKSIELIKNQ\
complement(49426..49578)	PHAGE_Entero_Phieco32_NC_010324: hypothetical protein; PP_00074; phage; -	2.77e-29	-	MSKLDLKLLAAAVVICALALVTQRTSGFIQCFFSGQSTYQWVIDECKQQE\
complement(49805..50269)	PHAGE_Entero_Phieco32_NC_010324: hypothetical protein; PP_00075; phage; -	1.92e-108	-	MIKVNKNGWLHKFNKAMSSLPNYHWDNMTNFCEYFWRTVMHFIALTLLLGVVYAALSMIGGSLLGHENFLSFNWWTWFTAPALGALSLAALAGVVFGGGWAFYELRGIYRDHRTSTYETRAEKKRRKKERRDSNWIVVMYRSKKEKYCPSVRIE\
complement(50269..50502)	PHAGE_Entero_NJ01_NC_018835: hypothetical protein; PP_00076; phage; -	2.06e-49	-	MSKVSAIDAIRQPFQFQSKSTQTFSEPKQIRLGGTEKTVFDLAKNKSVTVVDGGTLVNVSHRIRTGKTAKDRAKKGE\
complement(50609..50725)	PHAGE_Entero_NJ01_NC_018835: hypothetical protein; PP_00077; phage; -	7.61e-20	-	MRIKAYSYDDMINQKGFGQRQPDGSIIWFVNGQKKVAK\
complement(50734..50976)	PHAGE_Escher_172_1_NC_028903: hypothetical protein; PP_00078; phage; -	5.72e-53	-	MSTIHIKVHHEEEKKLFVKDLSIADIFTLKEDDNQVIYLMMPVTGGYRRAVCLGTGVPRPVADTLEVGEKFSKAEIILTP\
complement(50979..51224)	PHAGE_Phage_vB_EcoP_SU10_NC_027395: hypothetical protein; PP_00079; phage; -	4.99e-51	-	MKIIPKIKDNTVSLATIIPGNPFVVQRGTASPQYYIRVNNVSNKISVEEGWITTVNLLTGVLGVMKSDAPVEVIRMSVVQE\
complement(51233..51556)	PHAGE_Escher_KBNP1711_NC_023593: hypothetical protein; PP_00080; phage; -	1.98e-71	-	MGGKMKARRTIWTPMQIENLRRLIKEYSVQEVAQIMNVTENAVNTACTKFGISRAVIRVKWSKEEDQFLIRNAGFMSIQRMADMLGRSYAAVQNRACMHLNISLKLK\
complement(51546..51767)	PHAGE_Entero_Phieco32_NC_010324: hypothetical protein; PP_00081; phage; -	8.64e-45	-	MTKCETLIKYSPYPFRRVTLSQIEEEAKKHYTDWKDMNFLQWNSAHGDLSSDMIRHLHYLIIDGVLVKSRHGW\
complement(52058..52315)	hypothetical; PP_00082; -	N/A	-	MGLLDIFISVYFIGVFLSVLVLKLLYKKGLLKGVITTGSTSSEPDEMMVVILIMLWPISILAGVCYPIGWLLSKAYDAVIHFIFK\
complement(52650..52871)	PHAGE_Escher_172_1_NC_028903: hypothetical protein; PP_00083; phage; -	5.64e-48	-	MKLDSKQSLKTVELSTLPKGSIFGHDKHFWIKTDYLNDGYITCVNLWNGSVDGYRPNAKVVPQPDAKAIGLVY\
complement(52881..53078)	PHAGE_Escher_172_1_NC_028903: hypothetical protein; PP_00084; phage; -	1.89e-40	-	MNYTSTKVLIDSINSSSEAVQERLIQDVSNDIKFFVKRRLLGSKAYYRAKAELTKRVFLLHGLVY\
complement(53080..53379)	PHAGE_Escher_172_1_NC_028903: hypothetical protein; PP_00085; phage; -	8.77e-65	-	MSWGGVISLICIFLVCVALTGCVQSRPDGWCAVAVEGVCVSRWHKGEKVPSGEIDMRWNGATCSNANPSINEEKSTPDNVVIDTALWCGGSVTTTGKEW\
complement(53484..53792)	PHAGE_Entero_NJ01_NC_018835: hypothetical protein; PP_00086; phage; -	7.29e-68	-	VKQKHFIISTLLLMTTIGIISVNSAEIGVKYQSVQQCTLKEHSLTGIKESHGMVRDGLLFVETTSGNRVMAIDGKETKYAYFPDTTGYYTFEEKDCKKSFSL\
complement(53811..54020)	PHAGE_Entero_NJ01_NC_018835: hypothetical protein; PP_00087; phage; -	1.79e-41	-	MFFRKKKPEDSGCKHEWVITENLHITHAKDTPVERKESRVSRVCKRCLKIEQHKVPGHIYHDVALRIFS\
complement(54030..54191)	PHAGE_Entero_NJ01_NC_018835: hypothetical protein; PP_00088; phage; -	1.15e-32	-	MFKWLKRVFHCHDWKIINTRPLVYTDSDGNNDKGTRYVIQCKVCGDVSHRDVI\
complement(54199..54450)	PHAGE_Entero_Phieco32_NC_010324: hypothetical protein; PP_00089; phage; -	1.29e-54	-	MKNFQAAPITKVIEVDGVMMTVPLNTRYIAIDKMGYVWAWKIKPSYNALFDEFVCTGTYSPTFLGLFGEFDGKHKIITLPACA\
complement(54450..54677)	PHAGE_Entero_NJ01_NC_018835: hypothetical protein; PP_00090; phage; -	3.02e-07	-	MNIVLDSTKPKQKTFRDLSIGSIFTFNTELASQESFYMKIGGGFSVRLPQPSQRLSFPEDAPVKEYKATLKLEEM\
complement(54674..54850)	PHAGE_Phage_vB_EcoP_SU10_NC_027395: hypothetical protein; PP_00091; phage; -	3.02e-35	-	MSKQTIKNTQAGYSYVNSPCCGARVNLVKEEVRIVQRGATVVRSCCVCGNDIFIKGKV\
complement(54843..55199)	PHAGE_Escher_KBNP1711_NC_023593: hypothetical protein; PP_00092; phage; -	3.24e-70	-	MRRMVKGWVTKSGLRAVIIHMNDSHLCGYVELPDSLKHKNFTGYNGEEAVVWYVGVHGGVTWQDTLEEMGGLNTIGFDCAHACDKTRFNPNGVPRTEEFCINECEQLAEQLRDLESNV\
complement(55283..55423)	PHAGE_Escher_KBNP1711_NC_023593: hypothetical protein; PP_00093; phage; -	4.75e-26	-	MKVSTKLMNRPERMDAVANGALKLEGFWLHAMSAIRNKQGNWTYNS\
complement(55782..56000)	PHAGE_Entero_NJ01_NC_018835: hypothetical protein; PP_00094; phage; -	2.62e-44	-	MEIKVVDYPKYANAEDVKGGDVFSYDKRFWLMLEDKTPDGLRKAANLGTGYVEVFGLSTTVMPRPDLCLTQK\
complement(56011..56223)	PHAGE_Entero_NJ01_NC_018835: putative two-domain glycosyltransferase; PP_00095; ph	age; - 2.64e-46	-	MNIEKKVVDEAVQLRSLETHDVFVWGGSLFQKSAYAVEGGVRCFNIFNNEMQILPNFAHVNKLIHLSIYQ\
complement(56226..56480)	PHAGE_Phage_vB_EcoP_SU10_NC_027395: hypothetical protein; PP_00096; phage; -	2.22e-43	-	MKINLKVNEPTLYVSDLKLGDVFQIRDTRADFYMVVQLFTSQIEETKPSDGGCVVLNLRSKQVIKIHSTTRVIMFHDVVITNQG\
complement(56470..56706)	PHAGE_Phage_vB_EcoP_SU10_NC_027395: hypothetical protein; PP_00097; phage; -	1.51e-49	-	VKVNIKSDRTMLRLNNMKPGVLFERKDSLYIRTDTLYADNYVNCVDVVTGKLMPFKRDEVCQVRSDLHITNIGAKDED\
complement(56709..56942)	PHAGE_Escher_172_1_NC_028903: hypothetical protein; PP_00098; phage; -	4.86e-44	-	VIIDMNNAPKVLTLGDLESGDVFQFPLNLSDYYMSSSAYNRSGDQRKYINLSTGVISDGFTHEVVKKVNARLTNKAD\
complement(56932..57228)	PHAGE_Phage_vB_EcoP_SU10_NC_027395: hypothetical protein; PP_00099; phage; -	1.85e-63	-	MTLEVYKFLFVSCLTISVIGFIILRNKAASWERMYKSLVRVDEMYNEKVKETLNDLIMQVEDRNKRLQNLNHEVLRLARANEDLRVAIAKQQEINSDN\
complement(57428..57817)	PHAGE_Entero_Phieco32_NC_010324: hypothetical protein; PP_00100; phage; -	5.79e-91	-	MLTLTIYYEAGNQPTACKAMVADTVINRMAQRKLTAEQVIRQKNQFEWIPVLLKQEKPYKRYVKLIRDKNPMTKQAIRESERLAKRALKKNYVPLYSGTYFQSKSEGVPKWYANPMYCGDLVFDNSSRE\
complement(58058..58501)	PHAGE_Phage_vB_EcoP_SU10_NC_027395: hypothetical protein; PP_00101; phage; -	1.03e-99	-	VTKSKISMKGGRCFSISELEKGKPKATNYISKRSLKRRAAKAEAESHIPSSVAKRVGHRVHRADALLLADHKRSLLKSGGAKTEEEKKLEIFCNGRTRGKQKFKGSTKDPQAFPKTSQCAPDVFYADSKHKWGVEKYIDPIKEARVK\
complement(58571..58780)	PHAGE_Entero_NJ01_NC_018835: hypothetical protein; PP_00102; phage; -	4.61e-42	-	MITNISEFKKAPSRLLGRRVMYLYSNKGKCTTGQITTVSSTNKTLLKLCVTMDDGTILLRSWKSFGLLD\
complement(58777..59001)	PHAGE_Entero_NJ01_NC_018835: hypothetical protein; PP_00103; phage; -	2.02e-49	-	MIFSNNFGKCPICEKHRSTGNHRKCSKILQRQRDNNHWDTVHTNQRKEEARKMAVKASFAQSTRIEHIQRYQAL\
complement(59329..60228)	PHAGE_Entero_NJ01_NC_018835: hypothetical protein; PP_00104; phage; -	0	-	MAKVFNLVKESGFNALANNIRSNNAAIKQDVSNFLLGHLQHFRSNGKKLEVLQTAVDFLLTERFRDMDVIATAITFLTPIKFNTDAANGRKKWINLEGEAKAKEDAKEAQIKAKMEQNRARWSNAFENFALGREIEVDNPNFFKGCNDNVAAHLQIPAKNKEDFNQDIYALVERLNAIRIEAKLLADERNGATSDNTIALSEEVGKVKKSFDSLIKKVTASTVAISDDYLMNASSKELESLDSYADEMEKTIAAMQEKLEGLRGRISSTVATRTEQAAKEEEEEVLRKAAEIMAARQAA\
complement(62017..62382)	PHAGE_Entero_Phieco32_NC_010324: hypothetical protein; PP_00105; phage; -	1.04e-66	-	MGIIKFVVKVFVGFFLVILLLGVLLSAMGSVKAATFSPATVDGLQCTYLVENYETGKKSPKVIILHVNDFEHVQSYAKTIQLVNETTGKQVTVDHLMRSSLTLFDESMNEMASGNGQCVNP\
complement(62485..62739)	PHAGE_Entero_Phieco32_NC_010324: hypothetical protein; PP_00106; phage; -	1.53e-16	-	MAKEYSFTISTHNYGDIDFSYTDSSDMCLILFTSGDKADAVEFPAVALAMDDAEIGRYLAQREILLSLEEIELLSVAYFEGKCN\
complement(62732..62983)	PHAGE_Escher_ECBP2_NC_018859: hypothetical protein; PP_00107; phage; -	4.54e-46	-	MAIKEIKLANGFSCFVGRSEIMFNTLDGQITLPVITFCRMEFQPLKDWLAFANFEITREDFKSIYIDGDLTLANLLSEGLIHG\
complement(63088..63579)	PHAGE_Phage_vB_EcoP_SU10_NC_027395: hypothetical protein; PP_00108; phage; -	2.78e-101	-	MAKAMQVVNLASYALVAAIGVSALVTSLSDKAIASPAPATNAADVFASSINKGWMICNGADSDSNNIVLKVKFSNVTSEGVLFQSKTLDNQPNNDLVLKRTDNDADMVTYGTVQRYEDVKAVTNLVSYGPVKESMIATTVYNNADNAVYTVHINLANCIKANK\
64743..64853	PHAGE_Aeromo_2_L372X_NC_048770: hypothetical protein; PP_00109; phage; -	1.47e-07	-	MKFLKELHSLIYKDIVYSVSRNAWFYQKGGNGEWVD\
64877..65131	PHAGE_Entero_Phieco32_NC_010324: hypothetical protein; PP_00110; phage; -	5.35e-52	-	MNLVLDFLSELVPRFRTETYAFVVNSDSEEGMEATCLGRLVDLDDDTDFDITIDVSSLGWLFFRAFLTYKVETYKDYSKGDTDE\
65124..65693	PHAGE_Escher_172_1_NC_028903: oligopeptide ABC transporter; PP_00111; phage; -	4.75e-131	-	MNNLIKAMDLNEYNSQLCRSGCSLQHLETMGNVSGLAVQDLYSGSILKPNITENKNMLDLIHTTRPDSKTKKQPSTLEVVEYESTKHDHLPDYARAMIEMIEEAEYEMLHDYITSKDEWHRDVRIEEDGTETITWIHKSELVDDALRDYEKFLVDGSIVLEGEKGVELPWEGETIALGKMFNLSVGDCK\
65750..66223	PHAGE_Phage_vB_EcoP_SU10_NC_027395: hypothetical protein; PP_00112; phage; -	4.02e-110	-	MFGENGELTPAQVAEITGRLPGVTEELESRGMNPSNGKFQKGNKFGRPRGSRGKLTQLMLDRVAASHLSPDEVLIQIYEDPNIPPDLRFKAASKVADLVYPKAASVEVKIEEENVINEESLNAQIKDFLTGALGIDVMPPEEDNSEDAEKGEEADES\
66342..66551	PHAGE_Entero_Phieco32_NC_010324: terminase large subunit; PP_00113; phage; -	5.98e-42	-	MSLDKQIYEALTGNNLSVEEKKALLNMLKERDQWRKYNRILSFKAYDFQKKFYAAGLKHRFRFLCAANR\
66791..67366	PHAGE_Entero_K1E_NC_007637: putative homing endonuclease; PP_00114; phage; -	5.51e-08	-	MVYSFRKRKAGEIKNMFLYHIRRPGMSLEEGYIGITTNTTKRFAQHHRDTRNNNRHNRNWHLYNALRKYDDIEFVIIEEGEDEVIRQREFELRSKPNMGWNQAVGGSHNGGNTWKGKQRPEHSELMKKIGFQKGNTTGSHHPIMAEGQIFENKRLASEALGINPKTIYNRCKRGVDGYKFLRDDTVTGASE\
67317..68705	PHAGE_Escher_172_1_NC_028903: putative DNA packaging protein; PP_00115; phage; -	0	-	MVINFSGMTLLRVHLNKEVGKSYSEAYEFACHVTGRYPTWWTGYKFKRPILAWAVGITGDSTRKVLQKELFGTPIGKDTNLLGTGVIPRDAIVIDTIERDGNKLQIVQIKHQNERGEFDGLSTLEFRSTQQGEHTLMGATVDYIWLDEEDPYESMAIFAQCVTRTLTTKGLVTITATPENGLTELVDKFMKGEGDENTGSLYFQNASWWDAHADLGGHITDQDIKDMTEGIPAWQLEMRSKGMPLLGSGLIYDVSDDTIKCEPFEIPDTWKRVCAIDIGIDHPTAAVWTAYDANTDTIYVYDSYKEGGFTPVYHAPAINGRGQWIPVILPHDADNTEKGSGSSVAQFYKNAGVNVQSETFYNKIGMDGKKNFFVEPGITDIRERMMSGRFKVFNTAANA…
68767..71010	PHAGE_Phage_vB_EcoP_SU10_NC_027395: portal protein; PP_00116; phage; -	0	-	MAKQKYSEEVLDELRVDLQRRFNYAQGYVDMAVKGYAREAWEYFYGNLPAPVTAGSSSWVDRTVWESVNGTLQDIINVFCSGDEAVTFVADNQQDSDAADVATKLVNQILLRDNPGYNIISSAAQECLVTRNSFIKYYWDEQTSTQTEEAEGVPPEALAAYVQGLEAGGLKNLEIFTEENEDGTVDVKVTYEQTVKRVKVEYVPSEQIFVDEHATSFADAQYFCHRVRRSKEDLVAMGFPKDEIEAFNDWTDTMDTTQSTVAWSRTDWRQDIDADIGVDTEDISSMVWVYEHYIRTGVLDKNKESKLYQVIQAGEHILHTEEVTHIPFVTFCPYPIPGSFYGQSVYDITKDIQDLRTALVRGYIDNVNNANYGRYKALVGAYDRRSLLDNRPGGVVEME…
71020..71256	PHAGE_Entero_NJ01_NC_018835: hypothetical protein; PP_00117; phage; -	2.41e-51	-	MNIRHQFNKEHAAALAALNLNGSLDAALEALKERLMTEIVQTEPHENKKREDCYQKYKMVGSLKEVIKAAINSAGDVS\
71256..72341	PHAGE_Escher_172_1_NC_028903: capsid and scaffold protein; PP_00118; phage; -	0	-	MPQDNYIDPNDFKSFLQLDDLKGSFKEELGRLESEQEPEVDIDDEFPEQTGDEFDFDTDLLGESDVLKFEDEDGWEDHDEEGEVEEDEDDSDEGAEDTEVEEEDSSDAGYEDDSADGDGEVFDVDYETVITLPDGREMTIEELSNGYLTGADMTERETTLQRHMEAFEERVVGLKDVLELASLEADRVIEDYNGFDWDKLAVEDPQAYVENKRFLEKYTARRNQLEQAQVRIKQEAAAKEQEAFQAKSIECVNILKREIPNWDENLYQNLMQYAIDLGATEEEVLKENRPSIFLALHKAYQFDKGKQQVMAKIKRPGAPRKVVKSDAAKSRTSNKPDNAKVAKAFAEGRVSHEDAFKFLVD\
72383..73441	PHAGE_Escher_172_1_NC_028903: capsid and scaffold protein; PP_00119; phage; -	0	-	MANPTLFVSYDQNGKKLSFANWISVLSPQDTPFVSMTGKESINQTIFSWQTDALASVDANNAHIEGSRAVDGEMQPTVIKSNVTQILRKVVKVSDTANTTANYGRGRELMYQLEKKGKEIKRDLEKILLSGQARTDVLADQYLTNSAADPTQIGKNDTHAARKTGAFQFLCAHGGLAGGVVDKTKNGPADPDTGAVTVKVAQNASNPATNIGFDEADIFDMTLQLYTAGSEADIIMINPAHAKIFAGLQENTQGSRKRIFENTKQFIYEVNSITDPLGQSYKIIVNRWMPTDAVYFFRSADWTQMVLRAPKRTELAKDGSYEKWMIEMEVGLRHRNPYASGVLFTAAGKAAA\
73567..73968	PHAGE_Escher_KBNP1711_NC_023593: hypothetical protein; PP_00120; phage; -	2.13e-76	-	VTGGGTITQSGLYTAPSASQSTDVSITATLEGVSGTATISEIVDPTPTIVAKGPITGKVGGSTTAFTTMFTVTNSAASNYTFVVTPPEAGSVSAAGLLTLADAASGAVSVKATHSTVSSVTATCEFTGVTPKE\
74072..74824	PHAGE_Phage_vB_EcoP_SU10_NC_027395: hypothetical protein; PP_00121; phage; -	0	-	MAMPDVQYPINTYGWLKKAVALWADRDDDEFVNQIPNFINFAEKEIYRNLRIPPLEKEVYLDIKDGVAYIPPDYLEAQWMMRAKDGTIFQVTSPEEISYRRQHGTISPSHWNNQPVNFARFGSRFIFYPSIEADTPYYPDDGSPLIPAENSVILSYYADPPEFHEDTDTSAILTIAPELLLYFTLRHACLFVQDDNGVQKWSALGKSILDEMVEQNKKQEYSGSPIAIPNNMTRLQSSLPDIYGIRTSRV\
74834..77677	PHAGE_Escher_KBNP1711_NC_023593: putative tail fiber protein; PP_00122; phage; -	0	-	MIVYNNQAPDAVNNVGQFGATEGSIGAYKQAAEYAADSKYWALLAESKFGTIDDLIAEVERLYQQGVLMKQDIEDLKQDFKDQDARLMTLIAQTNAAVSDANNAVALINQKLIEVQKQLDVLLGMSVDVTTLPPGTPATGSFNPSTGVISLGIPEGDPGKDGSVKDLDTAPTGVPELGDLGFYVDKDDNTVHKTTLESIANLIPSVRSVSVNGGPALDGEVALTINKETVGLGNVLNVAQYSRQEINDKFDKTTKTYQSKAEADADAQYRQVGEKVLVWEATKYEFYTVAANKTLTPVKTEGRILTVNSRSPDSSGNIDITIPTGNPSLYLGEMVMFPYDPTKNISYPGVLPADGRLVSKESALDLGPSLVSGQLPVVSETEWQAGARQYFSWGKLADG…

## Sheet: Supplementary Table S5.
Supplementary Table S5. Function of ORFs in phage vAPECPW12 was searched by BLAST.
CDS Position	Amino acid sequences	Name of protein	Organism	Score	Total Score	Query Cover	E value	Per. Ident	Acc. Len	Accession
2..2098	QAGAIDLTGKYLQKTDAAATYQTKVEGASKDFVLDSIQPIMSGALFREDPWVVNDTPFRSTGANGVESVDMMKVTPDNSIKIGSYASSVQGVEIHSAGRLQVVDQNDSGVETKYPVYSKRYRPEIEDLPFAAIGSYVKDSKGRTVGVTRTGINSDIKQLTQKVTFTQPVTVPDAVGDYDAVTLRQLRNSGGGSGGPTMSGISNFGIGDFHLRDSRAFIPAFEVFSDGQLLNRADYPDLWAYAQLLTPISDSLWLEDPYQRGRYSTGDGSTTFRVPDRNGIQPNSLPALYGRGDGGASAANGQVFDSAAPDIIGSVAAYSAGTYAQLFGAATNAFESSNALFPQGTGDTIPPGSGPVDGRYNTVEFKASRYNGVYGRSNTEIMGRNFVGVWTIRAHGGFV…	tail fiber [Escherichia phage FS2B]	Escherichia phage FS2B	1372	1372	1	0	0.9484	730	UAG58398.1
2191..2409	MKMMKQAAYGLICLGAGVVVSTAVPVGAVHPLVTVPAPVEKLSSQCKQRTIQNNLVVICPDAESNALRKILP\	holin [Escherichia phage phiEco32]	Escherichia phage phiEco32	145	145	1	3e-43	1	72	YP_001671761.1
2439..2930	MDNVALPPVQLNLSPAGMEFIMKHEGMRTKAYKDSAGIWTICVGATRDMNGYPVRQGLTYSIEDCLALLDRDTQDSVRATQKNIKVPLLVHEFDALTSFNFNVGSGALSASKLRKVINGDVKGDVYSEFLRWDKITVRGEKQRSQGLHNRRVAEADLYTEGKY\	endolysin [Escherichia phage SDYTW1-F1-2-2_3]	Escherichia phage SDYTW1-F1-2-2_3	340	340	1	2e-117	0.9877	163	WNL49185.1
2943..3746	LAIETNAVVVTDLNPLYPRDRDYIYEGAAQIRLIKQTLQNTFPNVTEPVDIDSDTFKIMSEKLKFTGDAMDVGGLMIKNVTPGTGDKDVVTKGQMEAFMKNWMENKLYRKGSYYITEEDINPGDSISLGFGSWAKVTGVIMGTGVVNPDGSVPNAQRVEFQAGGTGGRVFNTIRTENVPLMTVNGSSFSLSSNTHSHNMVFGRGDASGHNSSPNWYSPGGGYSQRTDNDTHTHTISGSVSLGRDDISRQPINTLPPFRAAHIWRRIS\	putative structural protein [Escherichia phage FS2B]	Escherichia phage FS2B	428	428	0.78	6e-150	0.9952	209	UAG58400.1
3756..6773	MALYPIKSLGAVGVIADQAPTDLAPNAFTNAINARFVEQRVFKTGGNAPLSYVDEDKDLTPLSFVSMPFDYYSAGNSFLVVGTDKKLYKLTDESLTDISRKVATVTKKASASIKIYPVVSQIVPKESTISMNFNQTKNLEVSLLPADANNTDLVWEVSNSTYGSITVDPSDSKLATLTSFEREGNLVVTISTADDSVVAQIAINIIDGDSGIFLSQDTVTIRKGGTTTLTAVTGKTPVTWSSSNASIVSVTPNANSLTAVITTNGEGNVTITADNGTKTASCEVVSIPQIDSITLSQSDVIVSRGSQYILTATLSPANAPNQNITWTSSNPNIATVSGTSTQGTVNALLAGFTEITATTEEGNRVAVCTVRVDLAGRAMRTSAMAFAAPASEPIESQEE…	tail fiber protein; host specificity [Escherichia phage NJ01]	Escherichia phage NJ01	2058	2058	1	0	0.994	1005	YP_006906096.1
6757..7785	LADGDNNKGLRAPFIVLEELMGAGGFRKNTGRNNTTLPYNVGFLNNVQDTETYNVAVYDELQKVSTATNQMFQAIDEIHDEIDVRIKALHAMNLQFDELENRITTEIETAIADIITQMGNLSTEDIWDNSVQPPVKLESTVSGFKTSIEGNTTKIQTVEGIVNDQGQEIALVQTEIQNINGSLSQYMKLSEYEATWGVNSTVNGRYAGVKLTNNGTNSQFQVTANKFIVGDGSSGNTPFVFEGGRARMEFADIKNVNITTAQIANARIQWAQIDNVSISNAQIQNLSADKITAGSMWGSNWRLTVGGDFVMGGTGGAQLWMNGNRIDFYDGSGALRIRIGSW\	tail fiber protein [Escherichia phage 172-1]	Escherichia phage 172-1	648	648	0.94	0	0.9938	322	YP_009208184.1
7787..8818	MAYGIWTQPVGPGPATPAPLFIDSGSTFPQFKNSIRGSFNFNGAGRSFPISGWDGSGQIVIVPTGSLCWQWEVPPNLVPDVYCVNNIYVENTSSFRVTLNQNPGGNPLFDCGFNVYQIWPRADRNYGITFSNTADYFSISDAGVVGQCIWAWQGVINNALQIPNIGGFNMTNAVVFANWSDGGLGLSYTSDDRVIRVYQNRPYVNGNTNEGGSVFARIAVFCNGAGVPEHNGGLNIYSPGTTQCVFSTNRTPFTVDTFIGSGGGNTGMAYPMIPLTSGIGAIKGQGSGWRYQQMRSHTMSGSSIGTGYGRYLFQWNQNYDLGADTVVNLSVPVINAAKVFAGL\	membrane protein [Escherichia phage O18-011]	Escherichia phage O18-011	687	687	1	0	0.9942	343	YP_010673450.1
8831..9613	MAIKMGIEELDPMVQQASKKYGIPAALIHAVIQRESSGRPTVASGTGPVGLMQISKGLAKDYGYKLEDRLDPAKNIDMGARYIRDNLKAFNGDVKKAMVGYSEGIGGAKQMFAGKKGFTPQALDSMNNKHFLPFYGDAASQIANPVGALQAVQPANQFSPDTLDREKAAQAPTQAEIASSKTGALGGNPVEFYSDEVQEGEDQKPQQNFGNAVLGVAAMLAGKPPTSQTVQRVSTPHAAGSQYSPQTQAVLRRLASIGVK\	lytic transglycosylase [Escherichia phage vB_EcoP_YF01]	Escherichia phage vB_EcoP_YF01	522	522	1	0	0.9808	260	WBF04940.1
9633..10685	MSLFGKSASSKTTVAPSSQVDALLKQIVANAQNMQNNDPGFISQQLAGFNGNQQGALNNLAASTTQKQLADMYTPRTQQGLDQLNSLAQQYQNIVNGGGVTAEGVNNFSKGLNNSALAQATSKAASNVSLGNGYDSGSLRRAAAQGAALNGANTNLSRTISGKNMGVSALQQDQNFQRGLLGAQSGLAGQNLNLGAQGVQATQQAIQNQLMAGNLQQQQAQAQADINWQNAIGSQQYGWNQLNNQLNVLNSVSPMAGYTIKNAAPGVNTGQQLLGAGITGLGIAGRMGAFSPNQQTQNAWSSYNNSGGQSGMAGPMIGGSNLSQQKGQSNWLSTTGNNILGGVLGAFGAN\	hypothetical protein MEDNBIBF_00115 [Escherichia phage SR02]	Escherichia phage SR02	654	654	1	0	0.9914	350	WLW38315.1
10698..11666	MALFGGGNSKTTSQMIRPEYIQQYIDQLNQQIGNTSSGDYVYRDNVGFNNNQTEALNNLAQSGALGTLSQQYMDASGQGLGYLDNAYKGYQSLSGQGGITGEQIGALAGQLYDDDAVQAAITANNEQVQQNLARNALPQLAQQYSGQQGSGARMAKSFAQGDALNQMQSQATDITNSAYNSAINQAESILSGNRQNQAAALSGLSTIGSNLSNLGQQGADLSQQQILNQWKAGLQQQQQQQNEYDNAYQNAQNAANWGWQDINNQLGAAGVLNGALGQTTTTKTSGGKGGFLGGAMSGAAAGSSFGPWGALAGGVIGGLASS\	hypothetical protein [Escherichia phage SDYTW1-F1-2-2_3]	Escherichia phage SDYTW1-F1-2-2_3	605	605	1	0	0.9876	322	WNL49188.1
11680..13329	MQQTTYAQVRSRDPRNTFYGVNPGAASASPYMARPAQTADISMYQRPAVPAGLSALVGQASVDHQNMLNPVQSNGLPSDIPNDVQPQAQQAVTLPEFENQETMQAAGLSPSSIPPESTPLPVTPPTKPLEAGPMEFTPSQVEQAQGVVNTLAQGQDTGEGMAAATRAKDQERVNNDIMQVAKAKDPSEAWKKLQKEPFYQNSSFYTGLMGVGLSIMSGKSPIEAFQIGQGMANQDETKKQLEANRDALVEQGFSQDSIAAAIASGDPSLLKMKAKDPLQQEALYAAREERQNAEWDRRQQIQEQTMRERADETRRAAEERANMNFERQKELIGYRDQVKAERAEQAAQSFNFNPKEVRLAQNTAEGTVAKQWAEKGGLFNQSNKDLDLADKAVKDKDYQ…	hypothetical protein PQC57_gp023 [Escherichia phage vB_EcoP_WFI101126]	Escherichia phage vB_EcoP_WFI101126	429	429	0.38	1e-145	0.9952	226	YP_010674205.1
13397..17818	MANIKPWEEASKAPAYLNASPEQQAQMREQYKAAGGSIPEEQPVAQPQQEERGAIGEFAQGVSNALQSGGANIAASAAKGIGGLVEIGENLAGAQTSYGKRIQENSQNLLKERMDKIEDGIGKTVGQYAGVAGDIGLTVANPLAAAAIIAGRETGRAYADQTPEEGEDKSILDAALVGGANYAAQRILPGAVGTAESTLGRIGQNVATNAVAGAKGGALVGAAEAQNKHGDDTTFANVLEGAIEEGAMGAAFGGAVGGVHGLISRPDSAVFKNTPEYAKTDIAADDELIRSAKNIDELKEAYSKAETANAASALNLLDENGFRITDAVAVDSPAAQRILNTDQARAEKAASVQKEHSNIPGLNPLASPAKVRGKAFADNEHNQKQAVAMKDAMADYTKD…	hypothetical protein PQC59_gp023 [Escherichia phage vB_EcoP_IMEP8]	Escherichia phage vB_EcoP_IMEP8	2956	2956	1	0	0.9871	1473	YP_010674473.1
complement(17863..18120)	MMQENNSKKEMSDDQKSTQQVLRFRYRNWRGEVADRSVIPLRTSVASSRFHNGGKPCWIMTAIDVEKDEIREFKLSDIIQYYDLI\	hypothetical protein [Escherichia phage PGN6866]	Escherichia phage PGN6866	181	181	1	1e-56	1	120	QKL16999.1
complement(18117..18629)	MKIENSLKRLANLHEVLDYNADTGHFFWKVRRGGKASKGSLAGTLGNDGYVRIQFDGKPWLAHRLAWFLIYGTYPDSLDHIDENKTNNTIQNLRIAEGSLQNLNKSNPRVDNLSTGLKGVTINKTSKSNPYVAAITFRGKRKHIGSFNTPIEAHNAYLKAKEDLMAREYQ\	HNH endonuclease signature motif containing protein [Serratia ureilytica]	Serratia ureilytica	125	125	0.88	1e-32	0.4733	168	WP_286652596.1
complement(18586..18993)	MAKAEKTRCSGMWTEARYNSFIKSGIRSLTRKWKPMFDALADAKTEQKINPKTGRLAMHFKCAMCGSDHPVKDMAIDHIEPIVPLDHEATWDEIISRALCEKEGFQVLCKDPCHKIKTKKENEDRKQFKKTSQSP\	hypothetical protein [Escherichia phage VTCCBPA_211]	Escherichia phage VTCCBPA_211	264	264	0.96	2e-88	0.9615	132	XFC51877.1
complement(18980..19171)	MGKFDYRSYDENSSNRESRKEQRIKYSHELGNRYIKEKREKVSHRVDKRVWEEDDMSVGYGEG\	hypothetical protein NJ01_042 [Escherichia phage NJ01]	Escherichia phage NJ01	125	125	1	6e-36	1	63	YP_006906105.1
complement(19195..19680)	LDREELKRLLKYDPNTGQFTWTVKKGRKNVGDVAGCFYGKHKYHCIKVNRILYQSHRLAFLYMEGYIPDCVDHIDGDPSNNKWCNLREATLSQNQWNRKISINCTSGIKGVSFHKRANKWRAIIGVSGKSIHLGYYATKEEAEEALRIKREDLHLGFHRHK\	hypothetical protein [Escherichia phage vB_EcoP_PAS59]	Escherichia phage vB_EcoP_PAS59	323	323	1	5e-111	0.9379	161	WMX18928.1
complement(19683..20501)	MEEVKLPEVAIVDADVLRYEVGALTQEHPFLDTGRVPVDYNFMIERLQYKIDTIIARSGCSKVVFYFSEGGNFRFDVAKQQDYKANRPPGERPFHWQNVGDYIKSKYEYIDVFGREADDALAERQRRDKNTIICTRDKDLLITPGWHYRWACGERQKEVPPHYVSDLVSWQNFFYQMLIGDGTDNIPGCGERKEVMWGGKLQLRRQGVGKKAAAKLLAGVTDKWTMYHIVRMEYYKKFDTEDEEKMLENARLLFVGQTPEDLFDWTWLNKEW\	exonuclease [Escherichia phage 172-1]	Escherichia phage 172-1	560	560	1	0	0.9853	272	YP_009208196.1
complement(20488..21123)	MSNLALTNTVECSHYKPLVVILNGPPGCGKDTIASAWVDAHSYHHNHLTKSFKEPMYRVAAAALGMPLENFLARYEDREWKEKSRPEWGGKSVRDLMISTSEDFLKPMFGNNHMGNLAVKSIKQEELGQDDIIVFTDGGFDAEVRELEKNFHVQVVQVLRDGCSFDGDSRSYIEGEQRKTYLLFNDSTIESAVSDLDWIIAQAQDDIYGR\	hypothetical protein MEDNBIBF_00105 [Escherichia phage SR02]	Escherichia phage SR02	422	422	0.99	3e-147	0.9615	297	WLW38305.1
complement(21120..21764)	MAKKTTPTRYRIHGIPIKYIANYEEFYKENWKVVHKFFMYDIRDYHEAEDVAQEVLLNAWRFVFAKQDERVLEDEKDQEHMTYRVKNIIWSIRSNRQTVGDRRIYSIPEADMFRTPDMVDSPLELAMDKQDSVGDPFMESRIFYFFQDLSDTMDTQKLANMFSMIFLGIPHDHIQKTIGMSHGTFYRRYAELKDLYEYVVEKHFDKEELQGLIT\	RNA polymerase ECF sigma factor [Escherichia phage myPSH2311]	Escherichia phage myPSH2311	362	362	0.82	2e-125	98.86	176	AVP40123.1
complement(21764..21937)	MPLPTNLKAECRVDLPLLESAQGKALATTLEWYQDQYTECAANHNGLLEALKERGIE\	o-spanin [Escherichia phage Paul]	Escherichia phage Paul	121	121	1	6e-34	1	86	YP_010674352.1
complement(21909..22259)	MQNTLSDNLGFIVFSALVFFGGMKFNEYRTDSNNLDKEKHQQELEIERNRAADEVAQRVLTSLSNWKKNTETVYKEMHYETTKPVFYNVCASDEFVSLFNERQQQAINALTNKPKS\	Rz-like spanin [Escherichia phage SDYTW1-F1-2-2_3]	Escherichia phage SDYTW1-F1-2-2_3	237	237	1	2e-78	0.9655	116	WNL49196.1
complement(22319..23065)	MSMIPTIATSSRKSNYDIIPDGEYEARIVRVVGLGVHNRDPWIDPKTKAVTPKNPAFRMDLAFELIGVDATGKDSDGKALEPRPACQFKSYDVNPRAKNSGILDLCKMIDPSIQALKGDLSWFKDVLLGQPVNILVNSYTNKAGEVKNSIKTISPIPTKYRAAVGEARSPLVFFEPYAETDENVASYQLMFPFQRNLLTQANDAKNMPLAGREITRASETEQKEATPSIPTIDKEPASTYEDDNDSPF\	hypothetical protein PQC48_gp031 [Escherichia phage MN05]	Escherichia phage MN05	511	511	1	0	1	248	YP_010673693.1
complement(23399..23506)	MVTYILYFLAFLGIIFLSIILEFGLSKLVNYLGSK\	hypothetical protein PQC41_gp035 [Escherichia phage vB_EcoP_SU7]	Escherichia phage vB_EcoP_SU7	65.5	65.5	1	9e-13	1	35	YP_010672828.1
complement(23500..23664)	MKEEKNKISLFKEPVVYKDSIRDRYNEMLKKQADSNLHYQRIVEKSNFKGLLEW\	hypothetical protein PQC48_gp033 [Escherichia phage MN05]	Escherichia phage MN05	110	110	1	3e-30	1	54	YP_010673695.1
complement(23630..24133)	MAEVYFAGDGHLGHRNICSFRKQFKNIEEHDKAILAAFDHVTKRDKVFFTGDWVFEKYALDIIAEVRGEKHLVLGNHDRLELLPDMMKVFRRISGDFKYKEFWVTHIPIHSDEMRGKFNIYAHTHNHVIDDWRYFCTSMEQINYKAVSLQEIRKVFDERRKEQDLII\	phosphoesterase [Escherichia phage MN05]	Escherichia phage MN05	343	343	1	1e-118	0.982	167	YP_010673696.1
complement(24361..24582)	MIWIHTYRIGKKGFTTVHTSEDSAKASQAVLKGKITPYVVAEEKKSPPVLEYLGTGKAYTALDVINNKQGDVA\	hypothetical protein [Escherichia phage vB-EcoP-XT18]	Escherichia phage vB-EcoP-XT18	146	146	0.99	9e-44	0.9861	73	WPK41813.1
complement(24595..24987)	MNIGLDYDDTYTSDKELWRSVVTLMQAKGYDVRFVTYRFAEPNGYDNHDIKIDAECLQIPIIFCNGVQKDEVCRQLGFFVDIWIDDFPVGIPKKDHLDGMLKGVRLNDLRAAPPVEIAAPVYSEEPLVIR\	hypothetical protein PQC48_gp038 [Escherichia phage MN05]	Escherichia phage MN05	269	269	1	1e-90	1	130	YP_010673700.1
complement(25034..25210)	MTASELKETLSTEEGKAFFLSQVHSMGKDALRQAVVELTGVVIDLSIENEALEAKVNS\	hypothetical protein PQC48_gp039 [Escherichia phage MN05]	Escherichia phage MN05	114	114	1	1e-31	1	58	YP_010673701.1
complement(25220..25390)	MMEGIYRKPPPKYNILYTDATGEFRSVLVYTDEERNQMVAAIEANSGTIMRIYNIT\	hypothetical protein NJ01_059 [Escherichia phage NJ01]	Escherichia phage NJ01	114	114	1	1e-31	0.9821	56	YP_006906117.1
complement(25387..25515)	VEEMPSDWCYRQSAICNEQGRPDEAEFYLELAELWKEREEKE\	hypothetical protein PQC48_gp041 [Escherichia phage MN05]	Escherichia phage MN05	82	82	0.93	4e-19	1	39	YP_010673703.1
complement(25571..25762)	MSVRGYYESWAVFSGGSTLVALNGQLCIFETENLAITKAAELVRKFPNKTFTVKRIEVPALVE\	hypothetical protein phi32_51 [Escherichia phage phiEco32]	Escherichia phage phiEco32	129	129	1	2e-37	1	63	YP_001671796.1
complement(25762..26070)	MEDFLLQYYHITQTEECPPWFNEDHGLCFNFRCYKRYYYFTKHLDIDDMKNMFTQDKFLDKTYPFGCDQYFRDRDNRAHHKNQKRISWVKDTLKSLYNIEVE\	hypothetical protein PQC56_gp058 [Escherichia phage MN03]	Escherichia phage MN03	202	202	1	3e-65	0.9118	102	YP_010674116.1
complement(26136..26291)	MDEGQFSANRNDVQKLKEHTELCVKKAGEYLNMECPLASDCQIGLNWMHTH\	DNA-directed DNA polymerase [Escherichia phage pEC-N1203-2Af.1]	Escherichia phage pEC-N1203-2Af.1	109	109	1	1e-29	0.9804	51	WIW36201.1
complement(26409..26804)	MAKKDLVLETTSTGCIIPISHKLNKDGYFRKVINGKWVMYHRYVMEEKFGNIPDGYEVNHKCKNRACCNTDHLEILEGSAHAIESNTGRNRERQDAAKEFWLNNECTGVALAERFGVSFGIACRWIRKWKV\	hypothetical protein [Escherichia phage pEC-N1203-2Af.1]	Escherichia phage pEC-N1203-2Af.1	273	273	1	3e-92	0.9924	131	WIW36200.1
complement(26866..28587)	VSNPDALPFLTEMTVADIISKQAKHGVSFNRRNARWYVHLLKEIIVNIDKELIPLLPKMRLDGSTYMKPFKKSGALQKWPQAYCDRVGLKREDIGGAFTCVEYVAFDPSKDARVKEALMDEGFLPPEFNVSKKPWNTFEIKKDMRKYGTYQAWYSAWMRGNAKQKQTAEMVDADIRKFLEKHFRFKTKNYMKAYVFGLGLNPNRRRPITFDEIKIALATSNKWPTAPTNLEETLEEGLGGELGSVGSLLKRRVVAAHRLGLISGLIAKEREDGKLSAEANSCATPTFRFKHRIVVNIPSRGLFGHECRSLFESDYNSDDDHSRPFVITNVVPDGCYIRKGTNVIYEKGKPGKKDKPVGAYKYYIPAGKEVFLGYDGSGLELRMLAHYLIKECRDMLAEA…	DNA polymerase [Escherichia phage vB_EcoM_PE006]	Escherichia phage vB_EcoM_PE006	1160	1160	0.98	0	0.9947	561	XPN63038.1
complement(28604..29026)	MPLPTRHQNRFLVLKWDDIEMNLTEHELDLFHELLSEIRSGIPERQYVVISDKHPQEFEEAWGMKLAYIQRAIREREEVANQRVVAHLVREQPREARTNHAPPPPTPRIVVNGAVRAYSYEATVLDVIEDNQAFTDLLYQ\	hypothetical protein NJ01_063 [Escherichia phage NJ01]	Escherichia phage NJ01	282	282	1	1e-95	0.9786	140	YP_006906119.1
complement(29028..29180)	MKEYVYVGQSGDEWEGGYIVVKVFKSEEDAKAWVWKDDVGERTYVRVEVE\	hypothetical protein NJ01_064 [Escherichia phage NJ01]	Escherichia phage NJ01	85.9	85.9	1	2e-20	0.9038	52	YP_006906120.1
complement(29184..29468)	MNKLAMVQIRDTYPNRPDQKPRTWSYLLAKSKTIDKFYVEIDVIPTSVRLLPYETARTHVTFRDSKGKFISYRDARINSDIKNAMESLMPFPKG\	hypothetical protein MEDNBIBF_00082 [Escherichia phage SR02]	Escherichia phage SR02	169	169	1	2e-52	0.8511	94	WLW38282.1
complement(29470..29721)	MSIVKSVNIIDVMSNNRMVKWKFTNNHGIANIIANQISHNPKTARTNVILRGADGKFISYKNKDVEKDFRVAVENLIPFPKGV\	hypothetical protein PQC48_gp048 [Escherichia phage MN05]	Escherichia phage MN05	166	166	1	3e-51	0.988	83	YP_010673710.1
complement(29790..30113)	MADHVGKRDYAQERRTAIARGETGVGSKSGDAQRHRARRIVEKRDGKAAVRGKDVGHKRAVKSGGSNASSNLRIESVSSNRSNGGKSGNRAGKAAGAAKRKGALSSS\	ypothetical protein AVV18_gp071 [Escherichia phage 172-1]	Escherichia phage 172-1	199	199	1	8e-64	0.9907	107	YP_009208219.1
complement(30168..30533)	MQVALVIRDCGDGSATIDFYKNIERACFECEEFNEDTCMNDGEPTIIDVPDDFVPPGGWSEYTQEPEIEEIKAQIVDKLSIRVDSKDTKCSGILKIELLYNGEVISFDEVYASDIKYLAEF\	hypothetical protein PQC47_gp050 [Escherichia phage vB_EcoP_EcoN5]	Escherichia phage vB_EcoP_EcoN5	129	129	0.5	3e-36	0.9836	61	YP_010673585.1
complement(30518..31273)	MSRRQSRKESRKDLRREALVTRKGKREFEEVVLAKPVVPQNQFQSELLNAIKTKQVVFTDAPAGCGKTFVITSTVIDALKSGKIQKIILSRPSVGMGNSLGLLPGGMREKFEPYLMPIIDVITQRYGKGFYECQLGNSNIEFVPLEYLRGRSFNDAIVIVDEFQNTTKDEAFSIMTRLGETSQLFCMGDTNQHDMRGRESGLTWATNFIDEHDLYEFAEIVDGESDDIVRSGFCKAIVKAMEKEQDKCKSL\	phosphate starvation-inducible protein [Escherichia phage VTCCBPA_211]	Escherichia phage VTCCBPA_211	511	511	0.98	0	1	247	XFC51849.1
complement(31270..31455)	VKCSRCEGTNLHLSNKVIRELAKGSPTKGKNKRFTNVRVYTAICKDCLTTECHYEEIGERK\	hypothetical protein [Escherichia phage vB-EcoP-XT32]	Escherichia phage vB-EcoP-XT32	126	126	1	6e-36	1	70	WPK41989.1
complement(31452..31652)	MSVVYVLERYAEDHKSIVAIFKYAPEVKDILNVTHLTDVDKIKDLIRNDNARIGDSLWSLTEWTLW\	hypothetical protein PQC48_gp051 [Escherichia phage MN05]	Escherichia phage MN05	127	127	1	3e-36	0.9394	66	YP_010673713.1
complement(31649..31891)	LIIHSYLYYWLDDPIWSDDKWQQVANDLVELQALYPEPTGVFDNEFKDWDGSTGMHLPHNEAVACMATAVYRLHKEANVA\	hypothetical protein PQC56_gp068 [Escherichia phage MN03]	Escherichia phage MN03	170	170	1	1e-52	0.9875	107	YP_010674126.1
complement(31975..32631)	MSDQLKVTLVEAMGSDKTVVNAARVSFGVTREGDLNERDERLINFLAREKHVTPFRHPQVTFRCVAPIAIARQLGKHQSGFSWNEKSRRYKDDGVEVFIPQEIFSRPDDLHKGSGIILQDEARVEALTLINEAYEVAVSNYEKLIDLIAPEQARFVLPQGMTTEWIWTGSLYGWSEVCRQRLSEHAQYEVRLFAQTIDEEMKKLYPISWKALSTTWNK\	putative thymidylate synthase protein [Escherichia phage LAMP]	Escherichia phage LAMP	390	390	1	7e-136	0.8303	218	AUM57633.1
complement(32644..32919)	MSKVIKFYSDQCAPCKAMAPTFEKVVKEFDVEVEEINILEGDGREQAVKYGVRSIPAFVVPDRNSGAHYSLSGMQTEANLKAFLDTALNNK\	thiol-disulfide isomerase and thioredoxin [Escherichia phage LAMP]	Escherichia phage LAMP	190	190	1	1e-60	1	91	AUM57634.1
complement(32928..33107)	MLSAIVWGIWAIFIGGGIYWASGKLIEETPDKKGEIQTASTIMVVVAVVIPFILHLLTA\	hypothetical protein PQC46_gp083 [Escherichia phage O18-011]	Escherichia phage O18-011	114	114	1	1e-31	0.9831	59	YP_010673524.1
complement(33165..33728)	MHKNVFDLPEIGRAEYNMLDRSELSISRLETMQGMISGNSLEHILSCLQANMELLHIKAKNYHWNVSGAGFQGVHGMFDELEDYARQVGDRIAERMRYHCVKVDATAANYLSHAWFSEGNADLDMDGMLSDMCMTLMCIIEKMDEFDGDLATYPVDQSMLQEINEGLGKYCYFVKSNMSHSSGDVSY\	DNA binding protein [Escherichia phage NJ01]	Escherichia phage NJ01	327	327	0.83	4e-112	1	156	YP_006906133.1
complement(33721..34215)	VIPKELEGKIDVTEDGRVFTIKSGRFLTLHTNGAYYRVTIYFPEGLKNFYVHRLVASKYIPNPDNLPCVNHKDGNKLNNHKDNLEWCTHRENSQHASSLGLMVQRFGEDNPQSKLTLEDVEYCRRVYIPRDKEFGGSALARRFGVSQQVMSKALLNQTWREYNA\	HNH homing endonuclease [Escherichia phage vB-EcoP-XT18]	Escherichia phage vB-EcoP-XT18	324	324	1	2e-118	0.9817	164	WPK41788.1
complement(34212..34538)	MLDLSKVAPPTEEITKSKVMQQFYHRDMLGRFIKNRDVVAWSIGNQGYLLKVLQVTGSTAKRVKVYDPEMGRSKSVDPQNCIVITQQILSNLERNVANSTELEGEDPK\	hypothetical protein Bas94_0053 [Escherichia phage ManiMatter_Bas94]	Escherichia phage ManiMatter_Bas94	225	225	1	5e-74	1	108	XPK42276.1
complement(34611..34805)	MRQFWLAKIKWASGGMTMTALPTRQQARDFKKTMLTGDVVNSISIHKAREYSSGRVYISGKIHY\	hypothetical protein PQC46_gp087 [Escherichia phage O18-011]	Escherichia phage O18-011	134	134	1	6e-39	0.9688	69	YP_010673520.1
complement(34820..35014)	MKKWIVRVHDNTTGELVAVDFVNTRDHARRVKNQYKSKRLNKVTIGKAIVNSEGAFLANSKVYY\	hypothetical protein [Escherichia phage VTCCBPA_211]	Escherichia phage VTCCBPA_211	121	121	1	3e-34	0.9385	65	XFC51834.1
complement(35011..35217)	MTEEEFQELKGLTTEVQLKAITFGRACHQFDICVESSKEACKSYMDKKHLEWGKASNDLYNYMKGLVK\	hypothetical protein [Escherichia phage vB-EcoP-XT73]	Escherichia phage vB-EcoP-XT73	142	142	1	2e-42	1	68	WPK42042.1
complement(35218..35751)	MSLLGSIELHDVIDNGYLDAEHKYVNAASVDIRIGDTILVEEQADGIVDIDAKENLQWKEVKIPEEGLVITPGQFFLAHSMEEFNLPDNISSLFVLRSSMARCGLNHLHAGWADAGFNSSKLTFEFHNVTKHHSLRVRAGMRVGQMVMFEHSHAGEHSYAVKGRYNNSEGVVASKGV\	dCTP deaminase [Escherichia phage vB_EcoP_SU10]	Escherichia phage vB_EcoP_SU10	365	365	1	5e-127	1	177	YP_009152924.1
complement(35764..37107)	MIVIPINQIEDKVAQQPDITVGRHFIEQLINNNLVPDGICPIITGGAVRDAVLNNIAPHDIDIFIVRGQTPRTQNTFIRHEQWQDLGREIESNVKEWLESQGIEHASLLAEATDEPYAGNSRLTFTDIIEFQWNGTRIQFMFNYPTSIEEVMDNFPMMCRGAMTLDNLFMTSHGYLAMTAPCPVVVSSREIRYVHKKWPNSQVLRFSSPAVAHQYMAQTRYLPTPQPISHLVNERGQVALIEDTTSAQYCVDRDMSRFFGIPYEEIQLMSSLNGSDRVHAYWSEGLTDLTTNTGGDLLGREEEPNRHNAIEGLFAVPARRRAQEARRESPTRRTSFEEALGVTSDSFDRWLSRRSSGLSNGLTASRHQFSGQGFAVGGIDQAARVIWTDEASAQSPTVG…	hypothetical protein [Escherichia phage vB-EcoP-XT32]	Escherichia phage vB-EcoP-XT32	162	162	0.17	1e-44	0.974	89	WPK42006.1
complement(37109..37663)	VVKKKKVFAFDIESNALYDDITKVWCIYIFDVETGERWGYRPHQIEDGIRKLTEADVLVGHNIIDFDLCALKKMYPNLIDYRFNVFDTLCLSRYLKPDRIGDSPEYPKGDPRHGPRGHGLKQWGEFLEELKGDYGEQEEAWDAFTEDMFTYCEQDVNLTVKVYKYLCELTGFDPYDPPSLYWKM\	DNA polymerase exonuclease subunit [Escherichia phage 172-1]	Escherichia phage 172-1	380	380	1	7e-133	0.9946	184	YP_009208241.1
complement(37657..39447)	MSKIILGDTGCKECISHGRDKTHNHMILFRNEETGEEWGSCNRCGNYEVFEKGTTPTPNEKKELSPEELREVLDDCLELPQGELTRRLIPKAVSERFECRIGLSQTDGQTPDSYFFPRERDGNIVGYEVKLLDSKKFYYVGSVKEADLFGMAQAQRGDVYNKKLFIFEDPLSCMSGFHVLTAFTNATNIKPACVSLPFGAGSISSVLSRNRDFVNGFEEVVLCMDNDDAGEIALTKGRSLFPHVKFARIPKGTFPYNGVEKEIKDANDMLLSGRGQELFNILKYSAKRESPAGAVTIFDCLDDALKKAEWGIPYPWKTLNEMTFGIRWGEVVAIGGGVGSGKTLIAHELVAHLCLEHGFNGGGFFLEEKVGMSVKNIAGKSASIPFHRPDVEYDEEDLR…	DNA primase/helicase [Escherichia phage 172-1]	Escherichia phage 172-1	1234	1234	1	0	1	596	YP_009208242.1
complement(39474..39677)	VNLEKRQALRRLEAKYLMLRCKINRHERFVEAAQSKNFESSVEMFKTQLSFYRKEQEQVWDEIRSFY\	hypothetical protein AVV18_gp095 [Escherichia phage 172-1]	Escherichia phage 172-1	104	104	0.75	2e-27	1	50	YP_009208243.1
complement(39667..40086)	MSEVIYVATYGSLRRGQANYLVNDRAGAKSIGEGWTEDNFDLFRYGGSYFPSISLAHSNNNKPVRVEVFATDKAGLEGPYDRLEGYNKHSPEDSFYNRSLINVKMDSGEVVECYIYHIDEEQDVLVESGDWSEYLKSES\	gamma-glutamyl cyclotransferase [Escherichia phage VTCCBPA_211]	Escherichia phage VTCCBPA_211	286	286	1	3e-97	1	139	FC51825.1
complement(40156..40341)	VNKYKVLFKDTNAAGEMRAMDLDADMFNFSDGKVAFFQGSEAVAVFERAAICGVIKIFITE\	hypothetical protein PSH2311_059 [Escherichia phage myPSH2311]	Escherichia phage myPSH2311	89	89	0.74	2e-21	0.9778	45	VP40156.1
complement(40338..40580)	MFSLEDLVQNGMMEQKEPLIVGSRKELRKLCEEWGITNQRMIGNQFSAIVTFLKRGDKYSMECVERIITEAQQDKGVTYL\	hypothetical protein phi32_79 [Escherichia phage phiEco32]	Escherichia phage phiEco32	166	166	1	2e-51	1	82	P_001671824.1
complement(40593..41789)	MTTRIRVLPYGPSDSVRELTSAINTKIQELRLNANVMSLVSEGSRYRSRAGDIVVNYGNRRYDASFFGGATVLNTVEALNRAANKVAAFNALSLAEVKTVEYTTDRELALNWNRNEIVYERATLTGHSGEGITVRLTREGVADAPLYTKGIQGPRREWRVHVFEGVITYVQKKIRRNGYRELENYREDVRNHHTGWVYSNSFTEAPPDQVLIQAHKAVSALGLNFGAVDLISKGTNAWVLEVNTAPGLTGTTLETYTHNIVEFVKSFSGVDPDYRVAYELPVEEVEEEFAESADDENFALAAEPVAEESSEPVPETMQVEEQGLEITPITRRNLRRGYYIANIKHPENGSTVASNVIVFFCGRNFYRSGWNAPISDRQLGRVLQINSLTLNDGTVVNY\	ribosomal protein S6 glutaminyl transferase [Escherichia phage NJ01]	Escherichia phage NJ01	800	800	1	0	0.9799	398	YP_006906144.1
complement(41792..42016)	MSNLVPKKPKITLLQYYIGVHIELVTEQRKLYPFAFGLIDAPSDEVENDAFNDYFEIEAQIQKTRNEILKLKGI\	hypothetical protein phi32_81 [Escherichia phage phiEco32]	Escherichia phage phiEco32	152	152	1	6e-46	1	74	YP_001671826.1
complement(41997..42230)	MEIRKMMLDNVVTTRRIPMTSTGCDNLRAIQKWMQAGIGQVLETQVEVPFPTVINNVLADYVKIKGIKVEPHVKSGS\	hypothetical protein phi32_82 [Escherichia phage phiEco32]	Escherichia phage phiEco32	160	160	1	5e-49	1	77	YP_001671827.1
complement(42235..43923)	MDQDLLPDSKNFEVDSENICHSINTIGAAETIQKLDGAFTLIWHDASDNRLHIIRNEERPFHLARCNRDWFGASEEDMLMWILKRSKSHKNRIDEHFECKVGTEYIFDMSNNSMTLVEEVAHELPVFTVINRWGNYYSNNYSQSNYQSSSKSSTSNPYDTKPGVTAADVRRRNAVVSQNKIASDRNIDIRRDMTVEITPHEFVPYATAGAVPSRGKMIGYIYDEKSQEYIEGDVHNVDIKAYQDALKDPKIVYRGTVSCISEVNAMVRLVITAGRFVDPSLEKKEPESTTADFDDDIPFDMNDSFVNKNGVTITRKFWEAHSHGDCGGCDKHIDWKDAPKAAFAYQCYWHPECLEGLTKPKDEEEEETPIGVCEICGEVKTENEFDEELSRLRGEDICK…	L-glutamine-D-fructose-6-phosphate aminotransferase [Escherichia phage NJ01]	Escherichia phage NJ01	1171	1171	1	0	0.9947	562	YP_006906147.1
complement(44345..45448)	MTTVAQTFGYREGRLTEAHSSIALQCGVGIELELEGSDHIEADMWDCTEDGSLRNGCEMVCSRPYNGQELLDAINNLSEAVAESHAEGTWRCSTHVHMDMRDADSNILKKTVLAWTFYEKMLFKCSGYHRYRSNFCPAFAVVQAQVMNASDAFNYDDEEFFNRLVRSWDKYTSLNLLPLAQYGSIEFRISEPKWKRGQLLNLVNRFLMLKKLALDNAEMSNDQFIEHLNTVRFAPMLPYLPLDYNLDESDLHSGYCMARDVLYCRSHGVEQSGRIRLRRTNSNGDVLVDLRYMSDFYGFLGYVRGNANNLYQEILVMLRTTDLSTVRSAPEQRIRAIFDLLRESGHSDSNITGYIPDHLENQLEQAL\	putative amidoligase enzyme [Escherichia phage O18-011]	Escherichia phage O18-011	767	767	1	0	0.9946	367	YP_010673503.1
complement(45445..46062)	VSLVADFSHYYNGTWIAKRAGNINLPCFVIGVEQSGNFRSDDFSHEAEQALYFVVEQWYKNEQGHLRNTTISIPVFDPTLILESPDVGYLFHNGNTVSWTHINPVRQRAKGLMGNKIRNAPGVGRAISGEMVYSLFNPEFEGLVTRYIYINPTDGKVHYKGALVGQVDLEAPRDSYGQQPMRLLEHFHHISENLSNYNITLVDSL\	hypothetical protein PQC48_gp079 [Escherichia phage MN05]	Escherichia phage MN05	424	424	1	2e-149	0.9902	205	YP_010673741.1
complement(46072..46878)	MTKRAFLIGSDPEMFVRTSNGIITSVAGLLGCSKDDKITLAKDVRLQEDNVLAEFDIDPQSGFEAFNDNMQRGIDLTNNVLNKLDMEAAPGVSSHIFTEEEMKTFNESAFIFGCTPDFNAFTGQKNPSPTSQNKGLRTAGGHVHLGVVGALDITLQTQMMLGVLCDYFLSLPAVIMDKDTRRKELYGKASAIRYKDYGIEYRSLSNFWISDRENRKFVYDQVDKVVQQCDMSTLMALHSRLPIEKLHEIINGNNVKEADQQIKLLQVA\	hypothetical protein PSH1131_081 [Escherichia phage myPSH1131]	Escherichia phage myPSH1131	418	418	0.74	4e-146	0.995	199	AVQ10086.1
complement(46871..47842)	MSISTTIVPLNLQQDLGEQKFLGRGCFGIHNYMQGQCVSDINGEVITEEGRYRRFNRDINLQLEMLNYWTHSFHGHVASDIEKNLVETADIMNSMSCYRDVFTITSANSVAVNLREHPADQIFTGLMLFRSILEGQYRGMDFLAEGIEDREEWLKRKRIGIALVLAGLGRDFFGGWSQRGRANSSSESTSVAINGDMSAAAFLPLVVDSDEYTDQVWVQGMFGEGRNQNGYVRNHDLEALTAFAQAKDQDPDEYQTMSEWLQLWSNCHGHKREAIDNKLENITVQNFTARLIQRTGPSSGLTTEEVGNTISSLFSELVEYYND\	hypothetical protein AVV18_gp106 [Escherichia phage 172-1]	Escherichia phage 172-1	657	657	1	0	0.9752	323	YP_009208254.1
complement(47853..49049)	MFPVTLEDTEGNVLTVHPPCYGFLQLRNYNGGVDEDDYEDEYFDPNMYEATHGWNMHVRVWHEEANVRSADGEEFLLSREMDMCKIKHIWNSGTHMKMLGFIRWRDEKPVSAALGWCSYEDEDTPPKNNIDRWNSKNPEHRTTPRAVLEAMEAFVDKDRPSCLRWHEKGFMGVATENVPADRCLFYLMLDRTFYCEDEESQVETFLHKWLVEGWTILQAYVYSRMVSTYTNLLGETKATLVGNDWDACIFPASLFTVGMADKYAEAFQVPWRQQSYREGCGHFRDEDFKWIHYENDETAELRVNNSMFLPVMHPDLVESESEILKCDNLLINFARRVSKDERTANSLIYGIRAETKDLFNIYNIVQRFSSGTLDQSSVYSVIPSSEWDGVMSGLFLGK\	hypothetical protein PQC48_gp082 [Escherichia phage MN05]	Escherichia phage MN05	806	806	1	0	0.9573	398	YP_010673744.1
complement(49061..49423)	MNTRPIKGNVNIETLNKVASNLGGMSNGELEQELAWIANGIKVAKGKISREQSNMKAHKYLIRRANTLPERVVHLARKNYAEAKKALEEATFQKHQFMNNYRNFRDILYIRKSIELIKNQ\	hypothetical protein PQC59_gp088 [Escherichia phage vB_EcoP_IMEP8]	Escherichia phage vB_EcoP_IMEP8	239	239	1	2e-79	0.9833	120	YP_010674538.1
complement(49426..49578)	MSKLDLKLLAAAVVICALALVTQRTSGFIQCFFSGQSTYQWVIDECKQQE\	hypothetical protein phi32_90 [Escherichia phage phiEco32]	Escherichia phage phiEco32	102	102	1	7e-27	1	50	YP_001671835.1
complement(49805..50269)	MIKVNKNGWLHKFNKAMSSLPNYHWDNMTNFCEYFWRTVMHFIALTLLLGVVYAALSMIGGSLLGHENFLSFNWWTWFTAPALGALSLAALAGVVFGGGWAFYELRGIYRDHRTSTYETRAEKKRRKKERRDSNWIVVMYRSKKEKYCPSVRIE\	membrane protein [Escherichia phage phiEco32]	Escherichia phage phiEco32	311	311	1	1e-106	0.961	154	YP_001671837.1
complement(50269..50502)	MSKVSAIDAIRQPFQFQSKSTQTFSEPKQIRLGGTEKTVFDLAKNKSVTVVDGGTLVNVSHRIRTGKTAKDRAKKGE\	hypothetical protein phi32_93 [Escherichia phage phiEco32]	Escherichia phage phiEco32	155	155	1	3e-47	1	77	YP_001671838.1
complement(50609..50725)	MRIKAYSYDDMINQKGFGQRQPDGSIIWFVNGQKKVAK\	hypothetical protein [Escherichia phage VTCCBPA_211]	Escherichia phage VTCCBPA_211	79.3	79.3	1	3e-18	0.9737	38	XFC51810.1
complement(50734..50976)	MSTIHIKVHHEEEKKLFVKDLSIADIFTLKEDDNQVIYLMMPVTGGYRRAVCLGTGVPRPVADTLEVGEKFSKAEIILTP\	hypothetical protein AVV18_gp113 [Escherichia phage 172-1]	Escherichia phage 172-1	164	164	1	8e-51	0.9875	80	YP_009208261.1
complement(50979..51224)	MKIIPKIKDNTVSLATIIPGNPFVVQRGTASPQYYIRVNNVSNKISVEEGWITTVNLLTGVLGVMKSDAPVEVIRMSVVQE\	hypothetical protein Bas91_0090 [Escherichia phage LorandFenyves_Bas91]	Escherichia phage LorandFenyves_Bas91	160	160	1	5e-49	0.9877	81	XPK42036.1
complement(51233..51556)	MGGKMKARRTIWTPMQIENLRRLIKEYSVQEVAQIMNVTENAVNTACTKFGISRAVIRVKWSKEEDQFLIRNAGFMSIQRMADMLGRSYAAVQNRACMHLNISLKLK\	transcriptional regulator, D5-like [Escherichia phage KBNP1711]	Escherichia phage KBNP1711	213	213	0.96	2e-69	1	103	YP_009008794.1
complement(51546..51767)	MTKCETLIKYSPYPFRRVTLSQIEEEAKKHYTDWKDMNFLQWNSAHGDLSSDMIRHLHYLIIDGVLVKSRHGW\	hypothetical protein [Escherichia phage FS2B]	Escherichia phage FS2B	150	150	1	3e-45	0.9452	73	UAG58475.1
complement(52058..52315)	MGLLDIFISVYFIGVFLSVLVLKLLYKKGLLKGVITTGSTSSEPDEMMVVILIMLWPISILAGVCYPIGWLLSKAYDAVIHFIFK\	hypothetical protein PQC48_gp091 [Escherichia phage MN05]	Escherichia phage MN05	162	162	1	7e-50	0.9882	85	YP_010673753.1
complement(52650..52871)	MKLDSKQSLKTVELSTLPKGSIFGHDKHFWIKTDYLNDGYITCVNLWNGSVDGYRPNAKVVPQPDAKAIGLVY\	hypothetical protein AVV18_gp121 [Escherichia phage 172-1]	Escherichia phage 172-1	151	151	1	9e-46	0.9863	73	YP_009208269.1
complement(52881..53078)	MNYTSTKVLIDSINSSSEAVQERLIQDVSNDIKFFVKRRLLGSKAYYRAKAELTKRVFLLHGLVY\	hypothetical protein AVV18_gp122 [Escherichia phage 172-1]	Escherichia phage 172-1	131	131	1	3e-38	1	65	YP_009208270.1
complement(53080..53379)	MSWGGVISLICIFLVCVALTGCVQSRPDGWCAVAVEGVCVSRWHKGEKVPSGEIDMRWNGATCSNANPSINEEKSTPDNVVIDTALWCGGSVTTTGKEW\	hypothetical protein PQC48_gp098 [Escherichia phage MN05]	Escherichia phage MN05	197	197	1	3e-63	0.9798	99	YP_010673760.1
complement(53484..53792)	VKQKHFIISTLLLMTTIGIISVNSAEIGVKYQSVQQCTLKEHSLTGIKESHGMVRDGLLFVETTSGNRVMAIDGKETKYAYFPDTTGYYTFEEKDCKKSFSL\	hypothetical protein [Escherichia phage pEC-N1203-2Af.1]	Escherichia phage pEC-N1203-2Af.1	183	183	0.87	1e-57	0.9888	89	WIW36286.1
complement(53811..54020)	MFFRKKKPEDSGCKHEWVITENLHITHAKDTPVERKESRVSRVCKRCLKIEQHKVPGHIYHDVALRIFS\	hypothetical protein PQC43_gp145 [Escherichia phage vB_EcoP-101114UKE3]	Escherichia phage vB_EcoP-101114UKE3	139	139	1	3e-41	0.971	69	YP_010673135.1
complement(54030..54191)	MFKWLKRVFHCHDWKIINTRPLVYTDSDGNNDKGTRYVIQCKVCGDVSHRDVI\	hypothetical protein [Escherichia phage EK5]	Escherichia phage EK5	116	116	1	8e-32	1	104	XOT37951.1
complement(54199..54450)	MKNFQAAPITKVIEVDGVMMTVPLNTRYIAIDKMGYVWAWKIKPSYNALFDEFVCTGTYSPTFLGLFGEFDGKHKIITLPACA\	hypothetical protein [Escherichia phage FS2B]	Escherichia phage FS2B	174	174	1	1e-54	1	83	UAG58484.1
complement(54450..54677)	MNIVLDSTKPKQKTFRDLSIGSIFTFNTELASQESFYMKIGGGFSVRLPQPSQRLSFPEDAPVKEYKATLKLEEM\	hypothetical protein	Escherichia phage vB_EcoG_APECPW12
complement(54674..54850)	MSKQTIKNTQAGYSYVNSPCCGARVNLVKEEVRIVQRGATVVRSCCVCGNDIFIKGKV\	hypothetical protein ACQ52_gp108 [Escherichia phage vB_EcoP_SU10]	Escherichia phage vB_EcoP_SU10	118	118	1	6e-33	1	58	YP_009152959.1
complement(54843..55199)	MRRMVKGWVTKSGLRAVIIHMNDSHLCGYVELPDSLKHKNFTGYNGEEAVVWYVGVHGGVTWQDTLEEMGGLNTIGFDCAHACDKTRFNPNGVPRTEEFCINECEQLAEQLRDLESNV\	hypothetical protein [Escherichia phage vB_EcoP_YF01]	Escherichia phage vB_EcoP_YF01	160	160	0.7	1e-48	0.9157	83	WBF05027.1
complement(55283..55423)	MKVSTKLMNRPERMDAVANGALKLEGFWLHAMSAIRNKQGNWTYNS\	hypothetical protein PQC56_gp120 [Escherichia phage MN03]	Escherichia phage MN03	94.7	94.7	1	6e-24	0.9565	46	YP_010674173.1
complement(55782..56000)	MEIKVVDYPKYANAEDVKGGDVFSYDKRFWLMLEDKTPDGLRKAANLGTGYVEVFGLSTTVMPRPDLCLTQK\	hypothetical protein PQC46_gp063 [Escherichia phage O18-011]	Escherichia phage O18-011	150	150	1	3e-45	0.9861	72	YP_010673478.1
complement(56011..56223)	MNIEKKVVDEAVQLRSLETHDVFVWGGSLFQKSAYAVEGGVRCFNIFNNEMQILPNFAHVNKLIHLSIYQ\	putative two-domain glycosyltransferase [Escherichia phage NJ01]	Escherichia phage NJ01	147	147	1	4e-44	1	72	YP_006906176.1
complement(56226..56480)	MKINLKVNEPTLYVSDLKLGDVFQIRDTRADFYMVVQLFTSQIEETKPSDGGCVVLNLRSKQVIKIHSTTRVIMFHDVVITNQG\	hypothetical protein [Escherichia phage EK5]	Escherichia phage EK5	142	142	1	6e-42	0.7857	85	XOT37946.1
complement(56470..56706)	VKVNIKSDRTMLRLNNMKPGVLFERKDSLYIRTDTLYADNYVNCVDVVTGKLMPFKRDEVCQVRSDLHITNIGAKDED\	hypothetical protein [Escherichia phage EK5]	Escherichia phage EK5	141	141	0.87	1e-41	0.9853	68	XOT37945.1
complement(56709..56942)	VIIDMNNAPKVLTLGDLESGDVFQFPLNLSDYYMSSSAYNRSGDQRKYINLSTGVISDGFTHEVVKKVNARLTNKAD\	hypothetical protein AVV18_gp006 [Escherichia phage 172-1]	Escherichia phage 172-1	141	141	1	8e-42	0.8961	77	YP_009208154.1
complement(56932..57228)	MTLEVYKFLFVSCLTISVIGFIILRNKAASWERMYKSLVRVDEMYNEKVKETLNDLIMQVEDRNKRLQNLNHEVLRLARANEDLRVAIAKQQEINSDN\	helicase protein [Escherichia phage VTCCBPA_211]	Escherichia phage VTCCBPA_211	194	194	1	3e-62	0.9898	98	XFC51793.1
complement(57428..57817)	MLTLTIYYEAGNQPTACKAMVADTVINRMAQRKLTAEQVIRQKNQFEWIPVLLKQEKPYKRYVKLIRDKNPMTKQAIRESERLAKRALKKNYVPLYSGTYFQSKSEGVPKWYANPMYCGDLVFDNSSRE\	hypothetical protein PQC59_gp109 [Escherichia phage vB_EcoP_IMEP8]	Escherichia phage vB_EcoP_IMEP8	266	266	1	2e-89	0.0922	129	YP_010674562.1
complement(58058..58501)	VTKSKISMKGGRCFSISELEKGKPKATNYISKRSLKRRAAKAEAESHIPSSVAKRVGHRVHRADALLLADHKRSLLKSGGAKTEEEKKLEIFCNGRTRGKQKFKGSTKDPQAFPKTSQCAPDVFYADSKHKWGVEKYIDPIKEARVK\	hypothetical protein [Escherichia phage vB_EcoM_PE006]	Escherichia phage vB_EcoM_PE006	281	281	0.95	6e-95	0.9786	140	XPN62992.1
complement(58571..58780)	MITNISEFKKAPSRLLGRRVMYLYSNKGKCTTGQITTVSSTNKTLLKLCVTMDDGTILLRSWKSFGLLD\	hypothetical protein PQC48_gp110 [Escherichia phage MN05]	Escherichia phage MN05	138	138	1	1e-40	0.9855	69	YP_010673777.1
complement(58777..59001)	MIFSNNFGKCPICEKHRSTGNHRKCSKILQRQRDNNHWDTVHTNQRKEEARKMAVKASFAQSTRIEHIQRYQAL\	hypothetical protein NJ01_003 [Escherichia phage NJ01]	Escherichia phage NJ01	155	155	1	3e-47	98.655	74	YP_006906074.1
complement(59329..60228)	MAKVFNLVKESGFNALANNIRSNNAAIKQDVSNFLLGHLQHFRSNGKKLEVLQTAVDFLLTERFRDMDVIATAITFLTPIKFNTDAANGRKKWINLEGEAKAKEDAKEAQIKAKMEQNRARWSNAFENFALGREIEVDNPNFFKGCNDNVAAHLQIPAKNKEDFNQDIYALVERLNAIRIEAKLLADERNGATSDNTIALSEEVGKVKKSFDSLIKKVTASTVAISDDYLMNASSKELESLDSYADEMEKTIAAMQEKLEGLRGRISSTVATRTEQAAKEEEEEVLRKAAEIMAARQAA\	hypothetical protein PQC46_gp057 [Escherichia phage O18-011]	Escherichia phage O18-011	596	596	1	0	0.9833	299	YP_010673472.1
complement(62017..62382)	MGIIKFVVKVFVGFFLVILLLGVLLSAMGSVKAATFSPATVDGLQCTYLVENYETGKKSPKVIILHVNDFEHVQSYAKTIQLVNETTGKQVTVDHLMRSSLTLFDESMNEMASGNGQCVNP\	terminase [Escherichia phage PGN6866]	Escherichia phage PGN6866	243	243	1	1e-80	0.9669	121	QKL16978.1
complement(62485..62739)	MAKEYSFTISTHNYGDIDFSYTDSSDMCLILFTSGDKADAVEFPAVALAMDDAEIGRYLAQREILLSLEEIELLSVAYFEGKCN\	hypothetical protein [Escherichia phage vB-EcoP-XT18]	Escherichia phage vB-EcoP-XT18	111	111	0.94	2e-29	0.8281	87	WPK41860.1
complement(62732..62983)	MAIKEIKLANGFSCFVGRSEIMFNTLDGQITLPVITFCRMEFQPLKDWLAFANFEITREDFKSIYIDGDLTLANLLSEGLIHG\	hypothetical protein MEDNBIBF_00013 [Escherichia phage SR02]	Escherichia phage SR02	152	152	0.96	6e-46	0.9	88	WLW38214.1
complement(63088..63579)	MAKAMQVVNLASYALVAAIGVSALVTSLSDKAIASPAPATNAADVFASSINKGWMICNGADSDSNNIVLKVKFSNVTSEGVLFQSKTLDNQPNNDLVLKRTDNDADMVTYGTVQRYEDVKAVTNLVSYGPVKESMIATTVYNNADNAVYTVHINLANCIKANK\	hypothetical protein PQC45_gp123 [Escherichia phage ES17]	Escherichia phage ES17	305	305	1	7e-104	0.9141	163	YP_010673415.1
64743..64853	MKFLKELHSLIYKDIVYSVSRNAWFYQKGGNGEWVD\	hypothetical protein MKFEKHPH_00011 [Escherichia phage ev_rybdy3]	Escherichia phage ev_rybdy3	76.3	76.3	1	5e-17	0.9722	36	XNL95924.1
64877..65131	MNLVLDFLSELVPRFRTETYAFVVNSDSEEGMEATCLGRLVDLDDDTDFDITIDVSSLGWLFFRAFLTYKVETYKDYSKGDTDE\	hypothetical protein PQC59_gp001 [Escherichia phage vB_EcoP_IMEP8]	Escherichia phage vB_EcoP_IMEP8	162	162	1	5e-50	0.9524	84	YP_010674451.1
65124..65693	MNNLIKAMDLNEYNSQLCRSGCSLQHLETMGNVSGLAVQDLYSGSILKPNITENKNMLDLIHTTRPDSKTKKQPSTLEVVEYESTKHDHLPDYARAMIEMIEEAEYEMLHDYITSKDEWHRDVRIEEDGTETITWIHKSELVDDALRDYEKFLVDGSIVLEGEKGVELPWEGETIALGKMFNLSVGDCK\	hypothetical protein [Escherichia phage vB_EcoM_PE006]	Escherichia phage vB_EcoM_PE006	382	382	1	2e-133	0.9735	189	XPN62998.1
65750..66223	MFGENGELTPAQVAEITGRLPGVTEELESRGMNPSNGKFQKGNKFGRPRGSRGKLTQLMLDRVAASHLSPDEVLIQIYEDPNIPPDLRFKAASKVADLVYPKAASVEVKIEEENVINEESLNAQIKDFLTGALGIDVMPPEEDNSEDAEKGEEADES\	hypothetical protein ACQ52_gp004 [Escherichia phage vB_EcoP_SU10]	Escherichia phage vB_EcoP_SU10	316	316	1	3e-108	1	157	YP_009152855.1
66342..66551	MSLDKQIYEALTGNNLSVEEKKALLNMLKERDQWRKYNRILSFKAYDFQKKFYAAGLKHRFRFLCAANR\	terminase large subunit [Escherichia phage vB_EcoM_PE006]	Escherichia phage vB_EcoM_PE006	147	147	1	9e-40	1	513	XPN63000.1
66791..67366	MVYSFRKRKAGEIKNMFLYHIRRPGMSLEEGYIGITTNTTKRFAQHHRDTRNNNRHNRNWHLYNALRKYDDIEFVIIEEGEDEVIRQREFELRSKPNMGWNQAVGGSHNGGNTWKGKQRPEHSELMKKIGFQKGNTTGSHHPIMAEGQIFENKRLASEALGINPKTIYNRCKRGVDGYKFLRDDTVTGASE\	homing endonuclease [Vibrio phage D69]	Vibrio phage D69	74.3	74.3	0.5	3e-12	0.4388	207	CAL9990505.1
67317..68705	MVINFSGMTLLRVHLNKEVGKSYSEAYEFACHVTGRYPTWWTGYKFKRPILAWAVGITGDSTRKVLQKELFGTPIGKDTNLLGTGVIPRDAIVIDTIERDGNKLQIVQIKHQNERGEFDGLSTLEFRSTQQGEHTLMGATVDYIWLDEEDPYESMAIFAQCVTRTLTTKGLVTITATPENGLTELVDKFMKGEGDENTGSLYFQNASWWDAHADLGGHITDQDIKDMTEGIPAWQLEMRSKGMPLLGSGLIYDVSDDTIKCEPFEIPDTWKRVCAIDIGIDHPTAAVWTAYDANTDTIYVYDSYKEGGFTPVYHAPAINGRGQWIPVILPHDADNTEKGSGSSVAQFYKNAGVNVQSETFYNKIGMDGKKNFFVEPGITDIRERMMSGRFKVFNTAANA…	terminase large subunit [Escherichia phage pEC-N1203-2Af.1]	Escherichia phage pEC-N1203-2Af.1	934	934	0.96	0	1	513	WIW36244.1
68767..71010	MAKQKYSEEVLDELRVDLQRRFNYAQGYVDMAVKGYAREAWEYFYGNLPAPVTAGSSSWVDRTVWESVNGTLQDIINVFCSGDEAVTFVADNQQDSDAADVATKLVNQILLRDNPGYNIISSAAQECLVTRNSFIKYYWDEQTSTQTEEAEGVPPEALAAYVQGLEAGGLKNLEIFTEENEDGTVDVKVTYEQTVKRVKVEYVPSEQIFVDEHATSFADAQYFCHRVRRSKEDLVAMGFPKDEIEAFNDWTDTMDTTQSTVAWSRTDWRQDIDADIGVDTEDISSMVWVYEHYIRTGVLDKNKESKLYQVIQAGEHILHTEEVTHIPFVTFCPYPIPGSFYGQSVYDITKDIQDLRTALVRGYIDNVNNANYGRYKALVGAYDRRSLLDNRPGGVVEME…	portal protein [Escherichia phage MN05]	Escherichia phage MN05	1551	1551	1	0	0.996	747	YP_010673663.1
71020..71256	MNIRHQFNKEHAAALAALNLNGSLDAALEALKERLMTEIVQTEPHENKKREDCYQKYKMVGSLKEVIKAAINSAGDVS\	hypothetical protein phi32_9 [Escherichia phage phiEco32]	Escherichia phage phiEco32	160	160	1	4e-49	1	78	YP_001671754.1
71256..72341	MPQDNYIDPNDFKSFLQLDDLKGSFKEELGRLESEQEPEVDIDDEFPEQTGDEFDFDTDLLGESDVLKFEDEDGWEDHDEEGEVEEDEDDSDEGAEDTEVEEEDSSDAGYEDDSADGDGEVFDVDYETVITLPDGREMTIEELSNGYLTGADMTERETTLQRHMEAFEERVVGLKDVLELASLEADRVIEDYNGFDWDKLAVEDPQAYVENKRFLEKYTARRNQLEQAQVRIKQEAAAKEQEAFQAKSIECVNILKREIPNWDENLYQNLMQYAIDLGATEEEVLKENRPSIFLALHKAYQFDKGKQQVMAKIKRPGAPRKVVKSDAAKSRTSNKPDNAKVAKAFAEGRVSHEDAFKFLVD\	hypothetical protein PQC48_gp003 [Escherichia phage MN05]	Escherichia phage MN05	725	725	1	0	0.9972	361	YP_010673665.1
72383..73441	MANPTLFVSYDQNGKKLSFANWISVLSPQDTPFVSMTGKESINQTIFSWQTDALASVDANNAHIEGSRAVDGEMQPTVIKSNVTQILRKVVKVSDTANTTANYGRGRELMYQLEKKGKEIKRDLEKILLSGQARTDVLADQYLTNSAADPTQIGKNDTHAARKTGAFQFLCAHGGLAGGVVDKTKNGPADPDTGAVTVKVAQNASNPATNIGFDEADIFDMTLQLYTAGSEADIIMINPAHAKIFAGLQENTQGSRKRIFENTKQFIYEVNSITDPLGQSYKIIVNRWMPTDAVYFFRSADWTQMVLRAPKRTELAKDGSYEKWMIEMEVGLRHRNPYASGVLFTAAGKAAA\	major head protein [Escherichia phage myPSH2311]	Escherichia phage myPSH2311	279	279	0.38	6e-91	0.9924	132	AVP40105.1
73567..73968	VTGGGTITQSGLYTAPSASQSTDVSITATLEGVSGTATISEIVDPTPTIVAKGPITGKVGGSTTAFTTMFTVTNSAASNYTFVVTPPEAGSVSAAGLLTLADAASGAVSVKATHSTVSSVTATCEFTGVTPKE\	Ig domain containing protein [Escherichia phage ECBP2]	Escherichia phage ECBP2	228	228	1	2e-74	0.9173	133	YP_006908861.1
74072..74824	MAMPDVQYPINTYGWLKKAVALWADRDDDEFVNQIPNFINFAEKEIYRNLRIPPLEKEVYLDIKDGVAYIPPDYLEAQWMMRAKDGTIFQVTSPEEISYRRQHGTISPSHWNNQPVNFARFGSRFIFYPSIEADTPYYPDDGSPLIPAENSVILSYYADPPEFHEDTDTSAILTIAPELLLYFTLRHACLFVQDDNGVQKWSALGKSILDEMVEQNKKQEYSGSPIAIPNNMTRLQSSLPDIYGIRTSRV\	hypothetical protein MEDNBIBF_00002 [Escherichia phage SR02]	Escherichia phage SR02	515	515	1	0	0.992	250	WLW38203.1
74834..77677	MIVYNNQAPDAVNNVGQFGATEGSIGAYKQAAEYAADSKYWALLAESKFGTIDDLIAEVERLYQQGVLMKQDIEDLKQDFKDQDARLMTLIAQTNAAVSDANNAVALINQKLIEVQKQLDVLLGMSVDVTTLPPGTPATGSFNPSTGVISLGIPEGDPGKDGSVKDLDTAPTGVPELGDLGFYVDKDDNTVHKTTLESIANLIPSVRSVSVNGGPALDGEVALTINKETVGLGNVLNVAQYSRQEINDKFDKTTKTYQSKAEADADAQYRQVGEKVLVWEATKYEFYTVAANKTLTPVKTEGRILTVNSRSPDSSGNIDITIPTGNPSLYLGEMVMFPYDPTKNISYPGVLPADGRLVSKESALDLGPSLVSGQLPVVSETEWQAGARQYFSWGKLADG…	tail fiber protein [Escherichia phage vB_EcoP-CHD5UKE1]	Escherichia phage vB_EcoP-CHD5UKE1	890	890	0.77	0	0.917	880	YP_010673920.1
